# Supplementary material for: Plasma disappearance rate of albumin when infused as a 20% solution
Source: Crit Care. 2022 Apr 11;26:104. doi: 10.1186/s13054-022-03979-1 (PMC9003982; doi:10.1186/s13054-022-03979-1)
Supplement: Supplementary file 1 — Additional file 1: The original data used for the kinetic analysis. [file 13054_2022_3979_MOESM1_ESM.xls]

## Sheet: Sheet1
record_id	Column1	lr_time	Urine_Na	Urine_K	Urine_Creatinine	S_crea	Gender_male_0	BW	Age	Inf_volym	Rate	ICF	Urine_Osmo	Hbt	Hbo	Hb dil utan korr	Hb dil med korr	hematocrit	plasma_albumin	Mean Hct	Mean alb	Albumin_i0	Alb_diff	duration	crystall	colloids	Inf abumin	Inf_rate_alb	Alb_diff_1_dil_	Bleed	Albumin loss	Infl_0_1		Postop_0_1	Grupp_1_6	Grp 4	Alb diff + Dil utan korr
ID15-1955	96	0	63	21	4769	131		70.3	64	211	7.03	10545	300	111	111	0	0	33	30			30	0				42.2	1.406	0			1		0	5	1	0
ID15-1955	96	10												107	111	0.0560467	0.0217	32	34			30	4						4.0868								4.22419
ID15-1955	96	20												104	111	0.100911	0.0296	31	36			30	6						6.1776								6.60547
ID15-1955	96	30												102	111	0.132287	0.0226	30	38			30	8						8.1808								9.05829
ID15-1955	96	40												100	111	0.164918	0.0153	30	36			30	6						6.0918								6.98951
ID15-1955	96	50												98	111	0.19888	0.0076	29	36			30	6						6.0456								7.19328
ID15-1955	96	60				134								96	111	0.234258	-0.0003	29	35			30	5						4.9985								6.17129
ID15-1955	96	75												89	111	0.370601	0.101	27	31			30	1						1.101								1.3706
ID15-1955	96	90												87	111	0.413586	0.1234	26	33			30	3						3.3702								4.24076
ID15-1955	96	120												88	111	0.39185	0.0923	26	32			30	2						2.1846								2.7837
ID15-1955	96	150												84	111	0.481902	0.1517	25	31			30	1						1.1517								1.4819
ID15-1955	96	180												85	111	0.458594	0.1196	25	28			30	-2						-2.2392								-2.91719
ID15-1955	96	240												91	111	0.329506	0.0043	27	28			30	-2						-2.0086								-2.65901
ID15-1955	96	300	26	148		133							517	91	111	0.329506	-0.0088	27	28	28.4	32.6	30	-2	328	2200	200			-1.9824	1520	35.4792						-2.65901
ID16-1960	87	0	63	16	9010	98		75	59	225	7.5	11250	303	123	123	0	0	36	34			34	0				45	1.5	0			1		0	5	1	0
ID16-1960	87	10												118	123	0.067152	0.0356	35	39			34	5						5.178								5.33576
ID16-1960	87	20												115	123	0.110246	0.046	34	42			34	8						8.368								8.88197
ID16-1960	87	30												113	123	0.140247	0.0427	33	46			34	12						12.5124								13.683
ID16-1960	87	40												110	123	0.187293	0.0534	32	44			34	10						10.534								11.8729
ID16-1960	87	50												108	123	0.220109	0.0502	32	44			34	10						10.502								12.2011
ID16-1960	87	60				103								108	123	0.220109	0.0185	32	43			34	9						9.1665								10.981
ID16-1960	87	75												100	123	0.364501	0.1273	29	39			34	5						5.6365								6.8225
ID16-1960	87	90												96	123	0.445721	0.1829	28	37			34	3						3.5487								4.33716
ID16-1960	87	120												94	123	0.488923	0.2068	28	36			34	2						2.4136								2.97785
ID16-1960	87	150												96	123	0.445721	0.1608	28	37			34	3						3.4824								4.33716
ID16-1960	87	180												96	123	0.445721	0.1497	28	37			34	3						3.4491								4.33716
ID16-1960	87	240												97	123	0.424788	0.122	27	35			34	1						1.122								1.42479
ID16-1960	87	300	70	20	10403	92							338	95	123	0.467095	0.144	27	35	30.6	39.1	34	1	395	2530	230			1.144	1505	40.8388						1.46709
ID17-1946	88	0	54	47		114		71	83	213	7.1	10650	285	112	112	0	0	32	33			33	0				42.6	1.42	0			1		0	5	1	0
ID17-1946	88	10												109	112	0.0414502	0.0283	32	39			33	6						6.1698								6.2487
ID17-1946	88	20												106	112	0.0852466	0.0581	31	43			33	10						10.581								10.8525
ID17-1946	88	30												102	112	0.147649	0.1058	29	42			33	9						9.9522								10.3288
ID17-1946	88	40												103	112	0.131594	0.0743	30	41			33	8						8.5944								9.05275
ID17-1946	88	50												102	112	0.147649	0.0746	29	40			33	7						7.5222								8.03355
ID17-1946	88	60												103	112	0.131594	0.0435	29	38			33	5						5.2175								5.65797
ID17-1946	88	75				111								101	112	0.164022	0.0695	30	38			33	5						5.3475								5.82011
ID17-1946	88	90												100	112	0.180723	0.0803	30	37			33	4						4.3212								4.72289
ID17-1946	88	120												102	112	0.147649	0.0436	29	38			33	5						5.218								5.73825
ID17-1946	88	150												100	112	0.180723	0.0697	29	37			33	4						4.2788								4.72289
ID17-1946	88	180	29		7330								485	100	112	0.180723	0.0645	29	36	29.5	38	33	3	285	700	200			3.1935	640	17.1456						3.54217
ID18-1951	89	0	113	63		85		91	68	273	9.1	13650	539	122	122	0	0	37	36			36	0				54.6	1.82	0			1		0	5	1	0
ID18-1951	89	10												120	122	0.0262881	0.0099	36	41			36	5						5.0495								5.13144
ID18-1951	89	20												117	122	0.0674054	0.0336	35	44			36	8						8.2688								8.53924
ID18-1951	89	30												114	122	0.110687	0.0586	34	45			36	9						9.5274								9.99618
ID18-1951	89	40												115	122	0.0960088	0.028	34	45			36	9						9.252								9.86408
ID18-1951	89	50												114	122	0.110687	0.0249	34	43			36	7						7.1743								7.77481
ID18-1951	89	60				83								114	122	0.110687	0.0082	34	42			36	6						6.0492								6.66412
ID18-1951	89	75												113	122	0.125625	0.0161	33	42			36	6						6.0966								6.75375
ID18-1951	89	90												111	122	0.156308	0.0382	33	41			36	5						5.191								5.78154
ID18-1951	89	120												112	122	0.140829	0.0187	33	42			36	6						6.1122								6.84498
ID18-1951	89	150												112	122	0.140829	0.013	34	41			36	5						5.065								5.70415
ID18-1951	89	180												111	122	0.156308	0.0211	34	41			36	5						5.1055								5.78154
ID18-1951	89	240												114	122	0.110687	-0.0248	34	39			36	3						2.9256								3.33206
ID18-1951	89	300	137	128	10783	76							705	112	122	0.140829	-0.0039	33	36	34.1	41.3	36	0	460	2600	250			0	940	25.5837						0
ID19-1960	90	0	71	66		90		76	59	228	7.6	11400	506	140	140	0	0	39	33			33	0				45.6	1.52	0			1		0	5	1	0
ID19-1960	90	10												134	140	0.0772002	0.0492	38	42			33	9						9.4428								9.6948
ID19-1960	90	20												127	140	0.176487	0.116	36	48			33	15						16.74								17.6473
ID19-1960	90	30												123	140	0.238295	0.148	34	44			33	11						12.628								13.6213
ID19-1960	90	40												123	140	0.238295	0.1262	35	42			33	9						10.1358								11.1447
ID19-1960	90	50												119	140	0.30426	0.1593	33	43			33	10						11.593								13.0426
ID19-1960	90	60				101								119	140	0.30426	0.1371	33	40			33	7						7.9597								9.12982
ID19-1960	90	75												115	140	0.374813	0.187	32	39			33	6						7.122								8.24888
ID19-1960	90	90												118	140	0.321449	0.1364	32	40			33	7						7.9548								9.25015
ID19-1960	90	120												119	140	0.30426	0.1151	34	39			33	6						6.6906								7.82556
ID19-1960	90	150												118	140	0.321449	0.1214	34	38			33	5						5.607								6.60725
ID19-1960	90	180												118	140	0.321449	0.114	34	38			33	5						5.57								6.60725
ID19-1960	90	240												118	140	0.321449	0.1066	34	38			33	5						5.533								6.60725
ID19-1960	90	300	69	62	15435	95							424	110	140	0.470219	0.2153	31	31	34.2	39.6	33	-2	404	1700	250			-2.4306	1040	27.0991						-2.94044
ID20-1961	91	0	115	42		143		73.9	59	221.7	7.39	11085	458	106	106	0	0	32	29			29	0				44.34	1.478	0			1		0	5	1	0
ID20-1961	91	10												100	106	0.0879765	0.0708	30	34			29	5						5.354								5.43988
ID20-1961	91	20												96	106	0.152737	0.1149	29	38			29	9						10.0341								10.3746
ID20-1961	91	30												94	106	0.187184	0.1263	28	40			29	11						12.3893								13.059
ID20-1961	91	40												92	106	0.223129	0.1382	28	40			29	11						12.5202								13.4544
ID20-1961	91	50												91	106	0.241694	0.1322	27	39			29	10						11.322								12.4169
ID20-1961	91	60				140								91	106	0.241694	0.1081	27	37			29	8						8.8648								9.93355
ID20-1961	91	75												90	106	0.260671	0.1179	27	37			29	8						8.9432								10.0854
ID20-1961	91	90												80	106	0.47654	0.1098	24	32			29	3						3.3294								4.42962
ID20-1961	91	120												88	106	0.29992	0.1383	28	35			29	6						6.8298								7.79952
ID20-1961	91	150												101	106	0.0725879	-0.0799	31	34			29	5						4.6005								5.36294
ID20-1961	91	180												102	106	0.057501	0.0009	31	34			29	5						5.0045								5.28751
ID20-1961	91	240												101	106	0.0725879	0.0085	31	33			29	4						4.034								4.29035
ID20-1961	91	300	109	71	6332	135							562	95	106	0.169779	0.0985	28	32	28.6	35.3	29	3	375	1500	200			3.2955	840	21.1715						3.50934
ID21-1945	92	0	61	24		83		93	75	279	9.3	13950	316	117	117	0	0	35	30			30	0				55.8	1.86	0			1		0	5	1	0
ID21-1945	92	10												114	117	0.0405482	0.0075	34	35			30	5						5.0375								5.20274
ID21-1945	92	20												111	117	0.0832882	0.0153	33	37			30	7						7.1071								7.58302
ID21-1945	92	30												109	117	0.113089	0.0092	33	39			30	9						9.0828								10.0178
ID21-1945	92	40												107	117	0.144003	0.0028	32	37			30	7						7.0196								8.00802
ID21-1945	92	50												107	117	0.144003	-0.0317	30	37			30	7						6.7781								8.00802
ID21-1945	92	60				85								106	117	0.159898	-0.053	32	36			30	6						5.682								6.95939
ID21-1945	92	75												105	117	0.176095	-0.0511	31	36			30	6						5.6934								7.05657
ID21-1945	92	90												102	117	0.226593	-0.0215	31	35			30	5						4.8925								6.13296
ID21-1945	92	120												96	117	0.337057	0.0559	28	32			30	2						2.1118								2.67411
ID21-1945	92	150												96	117	0.337057	0.0438	28	32			30	2						2.0876								2.67411
ID21-1945	92	180												101	117	0.244092	-0.0416	30	32			30	2						1.9168								2.48818
ID21-1945	92	240												107	117	0.144003	-0.1315	32	32			30	2						1.737								2.28801
ID21-1945	92	300	69	29	7106	85							342	103	117	0.209433	-0.0927	31	29	30.9	34.4	30	-1	415	3100	250			-0.9073	1840	43.7375						-1.20943
ID22-1961	93	0	101	45		84		77	59	231	7.7	11550	534	127	127	0	0	37	32			32	0				46.2	1.54	0	675		1		0	5	1	0
ID22-1961	93	10												121	127	0.0801079	0.0613	36	38			32	6						6.3678								6.48065
ID22-1961	93	20												119	127	0.108606	0.0719	35	41			32	9						9.6471								9.97745
ID22-1961	93	30												115	127	0.168575	0.1113	34	42			32	10						11.113								11.6857
ID22-1961	93	40												110	127	0.24967	0.1691	33	39			32	7						8.1837								8.74769
ID22-1961	93	50												115	127	0.168575	0.078	35	40			32	8						8.624								9.3486
ID22-1961	93	60				83								115	127	0.168575	0.061	34	39			32	7						7.427								8.18002
ID22-1961	93	75												117	127	0.138078	0.0282	34	40			32	8						8.2256								9.10462
ID22-1961	93	90												115	127	0.168575	0.0495	34	39			32	7						7.3465								8.18002
ID22-1961	93	120												115	127	0.168575	0.0439	34	38			32	6						6.2634								7.01145
ID22-1961	93	150												114	127	0.184225	0.0519	34	36			32	4						4.2076								4.7369
ID22-1961	93	180												111	127	0.232866	0.0885	33	38			32	6						6.531								7.3972
ID22-1961	93	240												114	127	0.184225	0.0406	33	38			32	6						6.2436								7.10535
ID22-1961	93	300	82	200	21888	87							862	111	127	0.232866	0.0768	33	35	34	38.7	32	3	466	2200	200			3.2304	800	20.4336						3.6986
ID23-1944	94	0	96	25		118		80.7	76	242	8.07	12105	583	91	91	0	0	30	38			38	0				48.4	1.614	0			1		0	5	1	0
ID23-1944	94	10												86	91	0.0799718	0.0599	28	42			38	4						4.2396								4.31989
ID23-1944	94	20												83	91	0.13258	0.0865	27	44			38	6						6.519								6.79548
ID23-1944	94	30												84	91	0.114626	0.0363	28	44			38	6						6.2178								6.68776
ID23-1944	94	40												82	91	0.150971	0.0425	27	42			38	4						4.17								4.60388
ID23-1944	94	50												78	91	0.229253	0.0889	25	43			38	5						5.4445								6.14626
ID23-1944	94	60				123								78	91	0.229253	0.0568	26	42			38	4						4.2272								4.91701
ID23-1944	94	75												74	91	0.315997	0.1288	25	39			38	1						1.1288								1.316
ID23-1944	94	90												74	91	0.315997	0.1179	25	39			38	1						1.1179								1.316
ID23-1944	94	120												74	91	0.315997	0.1069	24	39			38	1						1.1069								1.316
ID23-1944	94	150												74	91	0.315997	0.0959	24	39			38	1						1.0959								1.316
ID23-1944	94	180												96	91	-0.0716414	-0.1316	31	38			38	0						0								0
ID23-1944	94	240												89	91	0.0309105	-0.0321	28	34			38	-4						-3.8716								-4.12364
ID23-1944	94	300	30	93	13081	132							530	90	91	0.0152835	-0.0588	28	33	26.6	39.8	38	-5	425	2400	230			-4.706	1540	44.9883						-5.07642
ID24-1964	95	0	88	29		102		86	56	258	8.6	12900	403	148	148	0	0	43	41			41	0				51.6	1.72	0	550		1		0	5	1	0
ID24-1964	95	10												143	148	0.0628868	0.0411	43	45			41	4						4.1644								4.25155
ID24-1964	95	20												140	148	0.102775	0.0615	41	47			41	6						6.369								6.61665
ID24-1964	95	30												130	148	0.249032	0.1714	39	48			41	7						8.1998								8.74322
ID24-1964	95	40												130	148	0.249032	0.1569	39	44			41	3						3.4707								3.74709
ID24-1964	95	50												136	148	0.158697	0.0676	41	44			41	3						3.2028								3.47609
ID24-1964	95	60				113								133	148	0.202845	0.0894	40	44			41	3						3.2682								3.60854
ID24-1964	95	75												133	148	0.202845	0.0846	40	44			41	3						3.2538								3.60854
ID24-1964	95	90												136	148	0.158697	0.0441	41	44			41	3						3.1323								3.47609
ID24-1964	95	120												132	148	0.218007	0.0871	41	44			41	3						3.2613								3.65402
ID24-1964	95	150												132	148	0.218007	0.0822	40	43			41	2						2.1644								2.43601
ID24-1964	95	180												132	148	0.218007	0.0774	40	43			41	2						2.1548								2.43601
ID24-1964	95	240												125	148	0.330935	0.1622	37	40			41	-1						-1.1622								-1.33094
ID24-1964	95	300	69	196	17696	107							735	120	148	0.419664	0.2274	36	36	39.8	43.5	41	-5	455	2100	250			-6.137	790	20.6877						-7.09832
Case 4 KS	1	0					1	54	79					110.5	110.5	0	0	33.15	24.5				0				32.4	1.08	0			1		1	6	0	0
	1	10												107	110.5	0.0489309	0.0472	32.1	28				3.5						3.6652								3.67126
	1	20												103	110.5	0.108924	0.1054	30.9	31				6.5						7.1851								7.208
	1	30												99	110.5	0.173765	0.1683	29.7	33				8.5						9.93055								9.977
	1	40												98	110.5	0.190802	0.1835	29.4	33				8.5						10.0597								10.1218
	1	50												97	110.5	0.20819	0.199	29.1	31				6.5						7.7935								7.85324
	1	60												96	110.5	0.225941	0.2149	28.8	32				7.5						9.11175								9.19456
	1	75												99	110.5	0.173765	0.1616	29.7	32				7.5						8.712								8.80323
	1	90												98	110.5	0.190802	0.1767	29.4	32				7.5						8.82525								8.93101
	1	120												98	110.5	0.190802	0.175	29.4	31				6.5						7.6375								7.74021
	1	150												101	110.5	0.140702	0.1239	30.3	31				6.5						7.30535								7.41456
	1	180												98	110.5	0.190802	0.1716	29.4	32				7.5						8.787								8.93101
	1	210												101	110.5	0.140702	0.1206	30.3	30				5.5						6.1633								6.27386
	1	240												101	110.5	0.140702	0.119	30.3	32				7.5						8.3925								8.55527
	1	300												102	110.5	0.124657	0.1016	30.6	32	29.9	31.4		7.5						8.262	140	3.0816						8.43493
Case 5 KS	2	0					1	62.4	52					86.5	86.5	0	0	25.95	21				0				37.4	1.24667	0			1		1	6	0	0
	2	10												83	86.5	0.0569462	0.0615	24.9	23				2						2.123								2.11389
	2	20												81	86.5	0.0916965	0.0983	24.3	27				6						6.5898								6.55018
	2	30												79	86.5	0.128206	0.137	23.7	29				8						9.096								9.02565
	2	40												78	86.5	0.147163	0.1563	23.4	28				7						8.0941								8.03014
	2	50												77	86.5	0.166613	0.1761	23.1	28				7						8.2327								8.16629
	2	60												77	86.5	0.166613	0.1745	23.1	28				7						8.2215								8.16629
	2	75												79	86.5	0.128206	0.1307	23.7	29				8						9.0456								9.02565
	2	90												79	86.5	0.128206	0.1292	23.7	28				7						7.9044								7.89744
	2	120												77	86.5	0.166613	0.1696	23.1	28				7						8.1872								8.16629
	2	150												79	86.5	0.128206	0.126	23.7	27				6						6.756								6.76924
	2	180												79	86.5	0.128206	0.1245	23.7	27				6						6.747								6.76924
	2	210												79	86.5	0.128206	0.1229	23.7	28				7						7.8603								7.89744
	2	240												78	86.5	0.147163	0.1419	23.4	27				6						6.8514								6.88298
	2	300												77	86.5	0.166613	0.1614	23.1	26	23.6	27.4		5						5.807	140	2.9307						5.83306
Case 8 KS	3	0					1	76.5	67					109.5	109.5	0	0	32.85	25				0				45.9	1.53	0			1		1	6	0	0
	3	10												107	109.5	0.0347945	0.0354	32.1	29				4						4.1416								4.13918
	3	20												102	109.5	0.1095	0.1127	30.6	32				7						7.7889								7.7665
	3	30												99	109.5	0.157946	0.1623	29.7	34				9						10.4607								10.4215
	3	40												97	109.5	0.191908	0.1966	29.1	33				8						9.5728								9.53526
	3	50												99	109.5	0.157946	0.1594	29.7	33				8						9.2752								9.26357
	3	60												99	109.5	0.157946	0.158	29.7	33				8						9.264								9.26357
	3	75												98	109.5	0.174753	0.1741	29.4	32				7						8.2187								8.22327
	3	90												98	109.5	0.174753	0.1727	29.4	32				7						8.2089								8.22327
	3	120												99	109.5	0.157946	0.1536	29.7	32				7						8.0752								8.10562
	3	150												99	109.5	0.157946	0.1522	29.7	31				6						6.9132								6.94767
	3	180												99	109.5	0.157946	0.1507	29.7	32				7						8.0549								8.10562
	3	210												98	109.5	0.174753	0.1668	29.4	32				7						8.1676								8.22327
	3	240												98	109.5	0.174753	0.1653	29.4	32				7						8.1571								8.22327
	3	300												100	109.5	0.141474	0.1293	30	31	29.8	32		6						6.7758	140	3.14496						6.84885
Case 9 KS	4	0					1	82	65					89	89	0	0	26.7	33.5				0				49.2	1.64	0			1		1	6	0	0
	4	10												88	89	0.0155029	0.0156	26.4	36				2.5						2.539								2.53876
	4	20												87	89	0.0313622	0.0316	26.1	39				5.5						5.6738								5.67249
	4	30												85	89	0.0642003	0.0661	25.5	40				6.5						6.92965								6.9173
	4	40												84	89	0.0812057	0.0833	25.2	42				8.5						9.20805								9.19025
	4	50												84	89	0.0812057	0.082	25.2	41				7.5						8.115								8.10904
	4	60												84	89	0.0812057	0.0806	25.2	42				8.5						9.1851								9.19025
	4	75												83	89	0.098621	0.0981	24.9	40				6.5						7.13765								7.14104
	4	90												83	89	0.098621	0.0968	24.9	40				6.5						7.1292								7.14104
	4	120												84	89	0.0812057	0.0765	25.2	38				4.5						4.84425								4.86543
	4	150												85	89	0.0642003	0.0567	25.5	38				4.5						4.75515								4.7889
	4	180												84	89	0.0812057	0.0737	25.2	40				6.5						6.97905								7.02784
	4	210												84	89	0.0812057	0.0724	25.2	37	25.4	39.4		3.5						3.7534	140	4.11494						3.78422
Case 11 KS	5	0					1	66.8	68					88.5	88.5	0	0	26.55	27				0				40.08	1.336	0			1		1	6	0	0
	5	10												85	88.5	0.0560605	0.0543	25.5	30				3						3.1629								3.16818
	5	20												83	88.5	0.0902179	0.0867	24.9	33				6						6.5202								6.54131
	5	30												79	88.5	0.163721	0.1582	23.7	36				9						10.4238								10.4735
	5	40												79	88.5	0.163721	0.1565	23.7	36				9						10.4085								10.4735
	5	50												79	88.5	0.163721	0.1548	23.7	36				9						10.3932								10.4735
	5	60												79	88.5	0.163721	0.1531	23.7	35				8						9.2248								9.30977
	5	75												80	88.5	0.144656	0.1325	24	36				9						10.1925								10.3019
	5	90												80	88.5	0.144656	0.1308	24	35				8						9.0464								9.15725
	5	120												79	88.5	0.163721	0.1479	23.7	34				7						8.0353								8.14605
	5	150												79	88.5	0.163721	0.1462	23.7	33				6						6.8772								6.98233
	5	180												80	88.5	0.144656	0.1257	24	33				6						6.7542								6.86794
	5	210												79	88.5	0.163721	0.1427	23.7	34				7						7.9989								8.14605
	5	240												80	88.5	0.144656	0.1223	24	33				6						6.7338								6.86794
	5	300												81	88.5	0.126062	0.1024	24.3	32	24	34		5						5.512	140	3.6176						5.63031
Case 13 KS	6	0					1	63.5	75					91	91	0	0	27.3	22.5				0				38.1	1.27	0			1		1	6	0	0
	6	10												89	91	0.0309105	0.0291	26.7	26				3.5						3.60185								3.60819
	6	20												86	91	0.0799718	0.0762	25.8	30				7.5						8.0715								8.09979
	6	30												84	91	0.114626	0.1089	25.2	31				8.5						9.42565								9.47432
	6	40												78	91	0.229253	0.2209	23.4	30				7.5						9.15675								9.21939
	6	50												82	91	0.150971	0.1414	24.6	29				6.5						7.4191								7.48131
	6	60												82	91	0.150971	0.1396	24.6	29				6.5						7.4074								7.48131
	6	75												82	91	0.150971	0.1377	24.6	29				6.5						7.39505								7.48131
	6	90												81	91	0.169817	0.1545	24.3	29				6.5						7.50425								7.60381
	6	120												82	91	0.150971	0.1341	24.6	30				7.5						8.50575								8.63228
	6	150												83	91	0.13258	0.1142	24.9	29				6.5						7.2423								7.36177
	6	180												81	91	0.169817	0.1489	24.3	28				5.5						6.31895								6.43399
	6	210												81	91	0.169817	0.1471	24.3	28				5.5						6.30905								6.43399
	6	240												79	91	0.208939	0.1835	23.7	28				5.5						6.50925								6.64917
	6	300												79	91	0.208939	0.1817	23.7	26	24.6	28.7		3.5						4.13595	140	3.02957						4.23129
Case 15 KS	7	0					0	68	56					94	94	0	0	28.2	15				0				40.8	1.36	0			1		1	6	0	0
	7	10												91	94	0.0459151	0.0742	27.3	18				3						3.2226								3.13775
	7	20												88	94	0.0949607	0.0889	26.4	22				7						7.6223								7.66473
	7	30												86	94	0.129559	0.1207	25.8	22				7						7.8449								7.90691
	7	40												85	94	0.147468	0.154	25.5	22				7						8.078								8.03228
	7	50												85	94	0.147468	0.1887	25.5	22				7						8.3209								8.03228
	7	60												84	94	0.165804	0.1338	25.2	22				7						7.9366								8.16063
	7	75												83	94	0.184582	0.1498	24.9	22				7						8.0486								8.29208
	7	90												81	94	0.223529	0.131	24.3	23				8						9.048								9.78823
	7	120												81	94	0.223529	0.1648	24.3	20				5						5.824								6.11765
	7	150												84	94	0.165804	0.1816	25.2	22				7						8.2712								8.16063
	7	180												87	94	0.112061	0.162	26.1	22				7						8.134								7.78443
	7	210												88	94	0.0949607	0.1606	26.4	22				7						8.1242								7.66473
	7	240												90	94	0.0619003	0.1416	27	22				7						7.9912								7.4333
	7	300												89	94	0.0782448	0.106	26.7	21	25.7	21.6		6						6.636	140	2.24683						6.46947
Case 16 KS	8	0					1	62.9	27					87.5	87.5	0	0	26.25	20.5				0				37.74	1.258	0			1		1	6	0	0
	8	10												85	87.5	0.0398804	0.0383	25.5	23				2.5						2.59575								2.5997
	8	20												81	87.5	0.108809	0.1054	24.3	25				4.5						4.9743								4.98964
	8	30												81	87.5	0.108809	0.1038	24.3	28				7.5						8.2785								8.31607
	8	40												80	87.5	0.127119	0.1204	24	28				7.5						8.403								8.45339
	8	50												80	87.5	0.127119	0.1188	24	27				6.5						7.2722								7.32627
	8	60												81	87.5	0.108809	0.0991	24.3	27				6.5						7.14415								7.20726
	8	75												80	87.5	0.127119	0.1156	24	29				8.5						9.4826								9.58051
	8	90												81	87.5	0.108809	0.0959	24.3	27				6.5						7.12335								7.20726
	8	120												80	87.5	0.127119	0.1123	24	28				7.5						8.34225								8.45339
	8	150												82	87.5	0.0909467	0.0751	24.6	26				5.5						5.91305								6.00021
	8	180												81	87.5	0.108809	0.0911	24.3	26				5.5						6.00105								6.09845
	8	210												82	87.5	0.0909467	0.0719	24.6	25				4.5						4.82355								4.90926
	8	240												81	87.5	0.108809	0.0879	24.3	26				5.5						5.98345								6.09845
	8	300												82	87.5	0.0909467	0.0688	24.6	25	24.4	26.4		4.5						4.8096	140	2.79418						4.90926
Case 17 KS	9	0					0	70	71					93	93	0	0	27.9	27				0				42	1.4	0			1		1	6	0	0
	9	10												91	93	0.0304827	0.0289	27.3	30				3						3.0867								3.09145
	9	20												89	93	0.0623354	0.0591	26.7	32				5						5.2955								5.31168
	9	30												90	93	0.0462321	0.0416	27	34				7						7.2912								7.32362
	9	40												88	93	0.0788047	0.0724	26.4	34				7						7.5068								7.55163
	9	50												88	93	0.0788047	0.0708	26.4	34				7						7.4956								7.55163
	9	60												88	93	0.0788047	0.0693	26.4	33				6						6.4158								6.47283
	9	75												86	93	0.112892	0.1015	25.8	34				7						7.7105								7.79025
	9	90												88	93	0.0788047	0.0662	26.4	33				6						6.3972								6.47283
	9	120												89	93	0.0623354	0.0484	26.7	34				7						7.3388								7.43635
	9	150												89	93	0.0623354	0.0469	26.7	34				7						7.3283								7.43635
	9	180												91	93	0.0304827	0.014	27.3	34				7						7.098								7.21338
	9	210												91	93	0.0304827	0.0124	27.3	34				7						7.0868								7.21338
	9	240												92	93	0.0150757	-0.0042	27.6	34				7						6.9706								7.10553
	9	300												93	93	0	-0.0205	27.9	34	26.85	33.2		7						6.8565	140	3.40001						7
Case 18 KS	10	0					1	94	80					99	99	0	0	29.7	28.5				0				56.4	1.88	0			1		1	6	0	0
	10	10												94	99	0.0756636	0.0742	28.2	32				3.5						3.7597								3.76482
	10	20												93	99	0.0917726	0.0889	27.9	34				5.5						5.98895								6.00475
	10	30												91	99	0.125053	0.1207	27.3	37				8.5						9.52595								9.56295
	10	40												89	99	0.159829	0.154	26.7	36				7.5						8.655								8.69871
	10	50												87	99	0.196203	0.1887	26.1	38				9.5						11.2927								11.3639
	10	60												90	99	0.142248	0.1338	27	37				8.5						9.6373								9.7091
	10	75												89	99	0.159829	0.1498	26.7	36				7.5						8.6235								8.69871
	10	90												90	99	0.142248	0.131	27	37				8.5						9.6135								9.7091
	10	120												88	99	0.177809	0.1648	26.4	37				8.5						9.9008								10.0114
	10	150												87	99	0.196203	0.1816	26.1	36				7.5						8.862								8.97153
	10	180												88	99	0.177809	0.162	26.4	35				6.5						7.553								7.65576
	10	210												88	99	0.177809	0.1606	26.4	36				7.5						8.7045								8.83357
	10	240												89	99	0.159829	0.1416	26.7	36				7.5						8.562								8.69871
	10	300												91	99	0.125053	0.106	27.3	35	26.87	35.85		6.5						7.189	140	3.67039						7.31284
Case 22	11	0					1	60	71					87.5	87.5	0	0	26.25	25				0				36	1.2	0			1		1	6	0	0
	11	10												85	87.5	0.0398804	0.0373	25.5	28				3						3.1119								3.11964
	11	20												83	87.5	0.0735144	0.0683	24.9	31				6						6.4098								6.44109
	11	30												80	87.5	0.127119	0.119	24	34				9						10.071								10.1441
	11	40												79	87.5	0.145891	0.1351	23.7	32				7						7.9457								8.02124
	11	50												78	87.5	0.165146	0.1516	23.4	32				7						8.0612								8.15602
	11	60												79	87.5	0.145891	0.13	23.7	33				8						9.04								9.16713
	11	75												79	87.5	0.145891	0.1275	23.7	32				7						7.8925								8.02124
	11	90												80	87.5	0.127119	0.1065	24	32				7						7.7455								7.88983
	11	120												78	87.5	0.165146	0.1412	23.4	31				6						6.8472								6.99087
	11	150												80	87.5	0.127119	0.1015	24	31				6						6.609								6.76271
	11	180												80	87.5	0.127119	0.099	24	30				5						5.495								5.63559
	11	210												80	87.5	0.127119	0.0964	24	30				5						5.482								5.63559
	11	240												81	87.5	0.108809	0.0761	24.3	30				5						5.3805								5.54405
	11	300												82	87.5	0.0909467	0.0563	24.6	31	24.09	31.2		6						6.3378	140	3.31575						6.54568
Case 24	12	0					1	65	71					88.5	88.5	0	0	26.55	21				0				39	1.3	0			1		1	6	0	0
	12	10												87	88.5	0.0234736	0.021	26.1	24				3						3.063								3.07042
	12	20												84	88.5	0.0729359	0.0679	25.2	28				7						7.4753								7.51055
	12	30												82	88.5	0.107921	0.1002	24.6	31				10						11.002								11.0792
	12	40												81	88.5	0.126062	0.1157	24.3	30				9						10.0413								10.1346
	12	50												80	88.5	0.144656	0.1317	24	30				9						10.1853								10.3019
	12	60												82	88.5	0.107921	0.093	24.6	30				9						9.837								9.97129
	12	75												81	88.5	0.126062	0.1084	24.3	31				10						11.084								11.2606
	12	90												81	88.5	0.126062	0.106	24.3	30				9						9.954								10.1346
	12	120												81	88.5	0.126062	0.1035	24.3	28				7						7.7245								7.88243
	12	150												81	88.5	0.126062	0.1011	24.3	28				7						7.7077								7.88243
	12	180												79	88.5	0.163721	0.1354	23.7	28				7						7.9478								8.14605
	12	210												81	88.5	0.126062	0.0962	24.3	27				6						6.5772								6.75637
	12	240												82	88.5	0.107921	0.0762	24.6	26				5						5.381								5.53961
	12	300												82	88.5	0.107921	0.0737	24.6	27	24.5	28.4		6						6.4422	140	3.00188						6.64753
Case 25	13	0					1	106	61					110.5	110.5	0	0	33.15	30				0				63.6	2.12	0			1		1	6	0	0
	13	10												105	110.5	0.0783559	0.0765	31.5	33				3						3.2295								3.23507
	13	20												99	110.5	0.173765	0.1699	29.7	37				7						8.1893								8.21635
	13	30												96	110.5	0.225941	0.2201	28.8	40				10						12.201								12.2594
	13	40												97	110.5	0.20819	0.2007	29.1	38				8						9.6056								9.66552
	13	50												95	110.5	0.244066	0.2345	28.5	39				9						11.1105								11.1966
	13	60												94	110.5	0.262576	0.251	28.2	38				8						10.008								10.1006
	13	75												93	110.5	0.281484	0.2679	27.9	38				8						10.1432								10.2519
	13	90												92	110.5	0.300803	0.2852	27.6	37				7						8.9964								9.10562
	13	120												93	110.5	0.281484	0.2644	27.9	37				7						8.8508								8.97039
	13	150												92	110.5	0.300803	0.2816	27.6	38				8						10.2528								10.4064
	13	180												94	110.5	0.262576	0.2422	28.2	38				8						9.9376								10.1006
	13	210												94	110.5	0.262576	0.2404	28.2	37				7						8.6828								8.83803
	13	240												94	110.5	0.262576	0.2386	28.2	38				8						9.9088								10.1006
	13	300												94	110.5	0.262576	0.2368	28.2	37	28.5	37.5		7						8.6576	140	3.75375						8.83803
Case 31	14	0					1	77.5	65					94.5	94.5	0	0	28.35	24				0				46.5	1.55	0			1		1	6	0	0
	14	10												92	94.5	0.0379259	0.0359	27.6	28				4						4.1436								4.1517
	14	20												88	94.5	0.10309	0.0988	26.4	31				7						7.6916								7.72163
	14	30												85	94.5	0.155987	0.1494	25.5	36				12						13.7928								13.8718
	14	40												84	94.5	0.174459	0.1656	25.2	35				11						12.8216								12.9191
	14	50												84	94.5	0.174459	0.1636	25.2	35				11						12.7996								12.9191
	14	60												84	94.5	0.174459	0.1615	25.2	34				10						11.615								11.7446
	14	75												84	94.5	0.174459	0.1595	25.2	34				10						11.595								11.7446
	14	90												84	94.5	0.174459	0.1574	25.2	34				10						11.574								11.7446
	14	120												84	94.5	0.174459	0.1553	25.2	35				11						12.7083								12.9191
	14	150												84	94.5	0.174459	0.1533	25.2	32				8						9.2264								9.39567
	14	180												84	94.5	0.174459	0.1512	25.2	33				9						10.3608								10.5701
	14	210												84	94.5	0.174459	0.1491	25.2	33				9						10.3419								10.5701
	14	240												84	94.5	0.174459	0.1471	25.2	32				8						9.1768								9.39567
	14	300												85	94.5	0.155987	0.127	25.5	32	25.5	33.1		8						9.016	140	3.45233						9.2479
Case 32	15	0					1	82.5	55					111.5	111.5	0	0	33.45	28				0				49.5	1.65	0			1		1	6	0	0
	15	10												108	111.5	0.0486963	0.0763	32.4	32				4						4.3052								4.19479
	15	20												103	111.5	0.124003	0.1694	30.9	35				7						8.1858								7.86802
	15	30												97	111.5	0.22462	0.2193	29.1	38				10						12.193								12.2462
	15	40												96	111.5	0.242612	0.1996	28.8	36				8						9.5968								9.9409
	15	50												95	111.5	0.260983	0.2331	28.5	34				6						7.3986								7.5659
	15	60												93	111.5	0.29891	0.2494	27.9	34				6						7.4964								7.79346
	15	75												94	111.5	0.279745	0.266	28.2	34				6						7.596								7.67847
	15	90												95	111.5	0.260983	0.283	28.5	34				6						7.698								7.5659
	15	120												93	111.5	0.29891	0.2619	27.9	35				7						8.8333								9.09237
	15	150												92	111.5	0.318492	0.2789	27.6	34				6						7.6734								7.91095
	15	180												93	111.5	0.29891	0.2393	27.9	34				6						7.4358								7.79346
	15	210												92	111.5	0.318492	0.2372	27.6	33				5						6.186								6.59246
	15	240												93	111.5	0.29891	0.2351	27.9	35				7						8.6457								9.09237
	15	300												94	111.5	0.279745	0.2331	28.2	32	28.67	34.3		4						4.9324	140	3.42527						5.11898
LiO 1	16	0					0	79	22					135.5	135.5	0	0	40.65	40				0				47.4	1.58	0			0		0	1	0	0
	16	10												131	135.5	0.0578789	0.0547	39.3	39				0						0								0
	16	20												127	135.5	0.11277	0.1064	38.1	42				2						2.2128								2.22554
	16	30												125	135.5	0.141533	0.1324	37.5	46				6						6.7944								6.8492
	16	40												124	135.5	0.156263	0.1447	37.2	46				6						6.8682								6.93758
	16	50												124	135.5	0.156263	0.1426	37.2	46				6						6.8556								6.93758
	16	60												125	135.5	0.141533	0.1262	37.5	45				5						5.631								5.70767
	16	75												125	135.5	0.141533	0.1242	37.5	46				6						6.7452								6.8492
	16	90												123	135.5	0.171232	0.1508	36.9	45				5						5.754								5.85616
	16	120												123	135.5	0.171232	0.1488	36.9	45				5						5.744								5.85616
	16	150												123	135.5	0.171232	0.1467	36.9	44				4						4.5868								4.68493
	16	180												125	135.5	0.141533	0.1161	37.5	43				3						3.3483								3.4246
	16	210												125	135.5	0.141533	0.114	37.5	45				5						5.57								5.70767
	16	240												124	135.5	0.156263	0.1261	37.2	43				3						3.3783								3.46879
	16	300												127	135.5	0.11277	0.0824	38.1	44	37.5	44.2		4						4.3296	140	3.8675						4.45108
LiO2	17	0					1	69	23					158.5	158.5	0	0	47.55	37.5				0				41.4	1.38	0			0		0	1	0	0
	17	10												155	158.5	0.0430518	0.0408	46.5	39				1.5						1.5612								1.56458
	17	20												155	158.5	0.0430518	0.0387	46.5	43				5.5						5.71285								5.73678
	17	30												151	158.5	0.0946976	0.0879	45.3	44				6.5						7.07135								7.11553
	17	40												148	158.5	0.135264	0.1259	44.4	44				6.5						7.31835								7.37922
	17	50												149	158.5	0.12156	0.1101	44.7	43				5.5						6.10555								6.16858
	17	60												152	158.5	0.0815313	0.0684	45.6	44				6.5						6.9446								7.02995
	17	75												150	158.5	0.108039	0.0923	45	44				6.5						7.09995								7.20226
	17	90												148	158.5	0.135264	0.1169	44.4	44				6.5						7.25985								7.37922
	17	120												148	158.5	0.135264	0.1147	44.4	43				5.5						6.13085								6.24395
	17	150												151	158.5	0.0946976	0.0728	45.3	43				5.5						5.9004								6.02084
	17	180												151	158.5	0.0946976	0.0706	45.3	46				8.5						9.1001								9.30493
	17	210												152	158.5	0.0815313	0.0556	45.6	43				5.5						5.8058								5.94842
	17	240												150	158.5	0.108039	0.0792	45	42				4.5						4.8564								4.98618
	17	300												149	158.5	0.12156	0.0902	44.7	42	45.19	43.1		4.5						4.9059	140	3.30724						5.04702
LiO 3	18	0					1	77	28					140.5	140.5	0	0	42.15	41.5				0				46.2	1.54	0			0		0	1	0	0
	18	10												138	140.5	0.0313154	0.0295	41.4	42				0.5						0.51475								0.515658
	18	20												135	140.5	0.0704248	0.0666	40.5	46				4.5						4.7997								4.81691
	18	30												131	140.5	0.125357	0.1196	39.3	47				5.5						6.1578								6.18946
	18	40												130	140.5	0.139618	0.1317	39	45				3.5						3.96095								3.98866
	18	50												130	140.5	0.139618	0.1296	39	47				5.5						6.2128								6.2679
	18	60												130	140.5	0.139618	0.1275	39	47				5.5						6.20125								6.2679
	18	75												132	140.5	0.111312	0.0973	39.6	47				5.5						6.03515								6.11222
	18	90												130	140.5	0.139618	0.1233	39	46				4.5						5.05485								5.12828
	18	120												129	140.5	0.154101	0.1356	38.7	46				4.5						5.1102								5.19345
	18	150												127	140.5	0.18375	0.1627	38.1	47				5.5						6.39485								6.51062
	18	180												126	140.5	0.198927	0.1756	37.8	47				5.5						6.4658								6.5941
	18	210												127	140.5	0.18375	0.1585	38.1	47				5.5						6.37175								6.51062
	18	240												128	140.5	0.168809	0.1417	38.4	47				5.5						6.27935								6.42845
	18	300												128	140.5	0.168809	0.1396	38.4	47	39	46.3		5.5						6.2678	140	3.95402						6.42845
LiO 4	19	0					1	90	27					135	135	0	0	40.5	39.5				0				54	1.8	0			0		0	1	0	0
	19	10												133	135	0.0252733	0.0228	39.9	41				1.5						1.5342								1.53791
	19	20												129	135	0.0781708	0.0723	38.7	44				4.5						4.82535								4.85177
	19	30												125	135	0.134454	0.1251	37.5	46				6.5						7.31315								7.37395
	19	40												123	135	0.163968	0.1517	36.9	45				5.5						6.33435								6.40182
	19	50												123	135	0.163968	0.1498	36.9	45				5.5						6.3239								6.40182
	19	60												123	135	0.163968	0.1479	36.9	45				5.5						6.31345								6.40182
	19	75												123	135	0.163968	0.1459	36.9	47				7.5						8.59425								8.72976
	19	90												125	135	0.134454	0.1156	37.5	44				4.5						5.0202								5.10504
	19	120												125	135	0.134454	0.1137	37.5	45				5.5						6.12535								6.2395
	19	150												127	135	0.105869	0.0844	38.1	47				7.5						8.133								8.29402
	19	180												126	135	0.120048	0.096	37.8	45				5.5						6.028								6.16026
	19	210												129	135	0.0781708	0.0541	38.7	45				5.5						5.79755								5.92994
	19	240												127	135	0.105869	0.0787	38.1	44				4.5						4.85415								4.97641
	19	300												129	135	0.0781708	0.0504	38.7	45	37.9	44.85		5.5						5.7772	140	3.89926						5.92994
LiO 5	20	0					1	90	24					137.5	137.5	0	0	41.25	42				0				54	1.8	0			0		0	1	0	0
	20	10												131	137.5	0.0844567	0.0843	39.3	44				2						2.1686								2.16891
	20	20												131	137.5	0.0844567	0.0824	39.3	46				4						4.3296								4.33783
	20	30												127	137.5	0.140727	0.1377	38.1	49				7						7.9639								7.98509
	20	40												125	137.5	0.170213	0.1657	37.5	48				6						6.9942								7.02128
	20	50												125	137.5	0.170213	0.1637	37.5	48				6						6.9822								7.02128
	20	60												126	137.5	0.155353	0.1468	37.8	48				6						6.8808								6.93212
	20	75												127	137.5	0.140727	0.1301	38.1	49				7						7.9107								7.98509
	20	90												126	137.5	0.155353	0.1429	37.8	48				6						6.8574								6.93212
	20	120												128	137.5	0.12633	0.1117	38.4	48				6						6.6702								6.75798
	20	150												129	137.5	0.112156	0.0956	38.7	48				6						6.5736								6.67293
	20	180												127	137.5	0.140727	0.1223	38.1	51				9						10.1007								10.2665
	20	210												128	137.5	0.12633	0.106	38.4	53				11						12.166								12.3896
	20	240												128	137.5	0.12633	0.104	38.4	52				10						11.04								11.2633
	20	300												131	137.5	0.0844567	0.0603	39.3	52	38.3	48.85		10						10.603	140	4.21966						10.8446
LiO 6	21	0					2	64	40					128.5	128.5	0	0	38.55	35.5				0				38.4	1.28	0			0		0	1	0	0
	21	10												127	128.5	0.0192205	0.0168	38.1	38				2.5						2.542								2.54805
	21	20												123	128.5	0.0727672	0.0676	36.9	41				5.5						5.8718								5.90022
	21	30												120	128.5	0.11527	0.1074	36	42				6.5						7.1981								7.24925
	21	40												121	128.5	0.100868	0.0906	36.3	42				6.5						7.0889								7.15564
	21	50												119	128.5	0.129914	0.1169	35.7	40				4.5						5.02605								5.08461
	21	60												122	128.5	0.0867025	0.0718	36.6	41				5.5						5.8949								5.97686
	21	75												123	128.5	0.0727672	0.0556	36.9	42				6.5						6.8614								6.97299
	21	90												119	128.5	0.129914	0.1093	35.7	41				5.5						6.10115								6.21453
	21	120												125	128.5	0.0455655	0.0242	37.5	41				5.5						5.6331								5.75061
	21	180												130	128.5	-0.018777	0.0758	39	40				4.5						4.8411								4.4155
	21	210												121	128.5	0.100868	-0.0062	36.3	41				5.5						5.4659								6.05477
	21	240												127	128.5	0.0192205	-0.0334	38.1	42				6.5						6.2829	140	0						6.62493
LiO 4326	22	0					1	105	22					129	128.5	-0.00630752	0	38.7	41	37.06	40.92		0				63	2.1	0			0		0	1	0	0
	22	10												144.5	144.5	0	0.105	43.35	41				2						2.21								2
	22	20												136	144.5	0.110327	0.2015	40.8	43				5						6.0075								5.55163
	22	30												129	144.5	0.212101	0.245	38.7	46				8						9.96								9.69681
	22	40												126	144.5	0.25918	0.2432	37.8	49				8						9.9456								10.0734
	22	50												126	144.5	0.25918	0.2414	37.8	49				8						9.9312								10.0734
	22	60												126	144.5	0.25918	0.2395	37.8	49				7						8.6765								8.81426
	22	75												126	144.5	0.25918	0.2377	37.8	48				8						9.9016								10.0734
	22	90												126	144.5	0.25918	0.2206	37.8	49				8						9.7648								10.0734
	22	120												127	144.5	0.24324	0.2188	38.1	49				7						8.5316								8.70268
	22	150												127	144.5	0.24324	0.2322	38.1	48				7						8.6254								8.70268
	22	180												126	144.5	0.25918	0.2002	37.8	48				9						10.8018								11.3326
	22	210												128	144.5	0.227549	0.2133	38.4	50				7						8.4931								8.59284
	22	240												127	144.5	0.24324	0.1966	38.1	48				5						5.983								6.2162
	22	300												128	144.5	0.227549	0.1948	38.4	46	38.26	47.85		6						7.1688	140	4.13596						7.36529
LiO 4327	23	0					2	78	32					140.5	140.5	0	0	42.15	47				0				46.8	1.56	0			0		0	1	0	0
	23	10												139	140.5	0.018654	0.0164	41.7	36				4						4.0656								4.07462
	23	20												133	140.5	0.0974779	0.0926	39.9	40				5						5.463								5.48739
	23	30												128	140.5	0.168809	0.161	38.4	41				9						10.449								10.5193
	23	40												124	140.5	0.230016	0.2193	37.2	45				9						10.9737								11.0701
	23	50												124	140.5	0.230016	0.217	37.2	45				9						10.953								11.0701
	23	60												124	140.5	0.230016	0.2147	37.2	45				8						9.7176								9.84013
	23	75												124	140.5	0.230016	0.2123	37.2	44				10						12.123								12.3002
	23	90												125	140.5	0.214347	0.1946	37.5	46				8						9.5568								9.71478
	23	120												127	140.5	0.18375	0.1623	38.1	44				9						10.4607								10.6537
	23	150												128	140.5	0.168809	0.1454	38.4	45				8						9.1632								9.35048
	23	180												128	140.5	0.168809	0.1432	38.4	44				10						11.432								11.6881
	23	210												126	140.5	0.198927	0.1702	37.8	46				9						10.5318								10.7903
	23	240												126	140.5	0.198927	0.1679	37.8	45				10						11.679								11.9893
	23	300												125	140.5	0.214347	0.1806	37.5	46	38.2	43.7		6						7.0836	140	3.78092						7.28608
LiO 4328	24	0					1	70	21					135.5	135.5	0	0	40.65	42				0				42	1.4	0			0		0	1	0	0
	24	10												133	135.5	0.0316714	0.0297	39.9	40				2						2.0594								2.06334
	24	20												132	135.5	0.0446759	0.0406	39.6	42				5						5.203								5.22338
	24	30												128	135.5	0.0987258	0.0926	38.4	45				7						7.6482								7.69108
	24	40												126	135.5	0.127038	0.1187	37.8	47				6						6.7122								6.76223
	24	50												127	135.5	0.11277	0.1023	38.1	46				7						7.7161								7.78939
	24	60												127	135.5	0.11277	0.1001	38.1	47				6						6.6006								6.67662
	24	75												125	135.5	0.141533	0.1265	37.5	46				4						4.506								4.56613
	24	90												124	135.5	0.156263	0.1389	37.2	44				4						4.5556								4.62505
	24	120												124	135.5	0.156263	0.1367	37.2	44				4						4.5468								4.62505
	24	150												126	135.5	0.127038	0.1057	37.8	44				4						4.4228								4.50815
	24	180												125	135.5	0.141533	0.1178	37.5	44				3						3.3534								3.4246
	24	210												124	135.5	0.156263	0.1301	37.2	43				3						3.3903								3.46879
	24	240												125	135.5	0.141533	0.1134	37.5	43				4						4.4536								4.56613
	24	300												126	135.5	0.127038	0.0971	37.8	44	38	44.2		3						3.2913	140	3.83656						3.38111
Lio 2329	25	0					1	89	54					134	134	0	0	40.2	43				0				53.4	1.78	0			0		0	1	0	0
	25	10												131	134	0.0382956	0.0353	39.3	38				1						1.0353								1.0383
	25	20												130	134	0.0514536	0.0462	39	39				3						3.1386								3.15436
	25	30												126	134	0.106174	0.0973	37.8	41				5						5.4865								5.53087
	25	40												125	134	0.120401	0.1091	37.5	43				4						4.4364								4.48161
	25	50												125	134	0.120401	0.1072	37.5	42				4						4.4288								4.48161
	25	60												124	134	0.134858	0.1192	37.2	42				4						4.4768								4.53943
	25	75												123	134	0.14955	0.1313	36.9	42				4						4.5252								4.5982
	25	90												123	134	0.14955	0.1294	36.9	42				3						3.3882								3.44865
	25	120												123	134	0.14955	0.1275	36.9	41				2						2.255								2.2991
	25	150												122	134	0.164483	0.1398	36.6	40				3						3.4194								3.49345
	25	180												123	134	0.14955	0.1236	36.9	41				3						3.3708								3.44865
	25	210												124	134	0.134858	0.1077	37.2	41				3						3.3231								3.40457
	25	240												124	134	0.134858	0.1058	37.2	41				4						4.4232								4.53943
	25	300												124	134	0.134858	0.1038	37.2	42	37.4	41.07		3						3.3114	140	3.59937						3.40457
LiO 4330	26	0					2	55	22					129.5	129.5	0	0	38.85	41				0				33	1.1	0			0		0	1	0	0
	26	10												126	129.5	0.0454256	0.0421	37.8	39.5				2.5						2.60525								2.61356
	26	20												123	129.5	0.0864195	0.0798	36.9	42				4.5						4.8591								4.88889
	26	30												118	129.5	0.159375	0.1485	35.4	44				7.5						8.61375								8.69531
	26	40												118	129.5	0.159375	0.1458	35.4	47				6.5						7.4477								7.53594
	26	50												118	129.5	0.159375	0.1432	35.4	46				7.5						8.574								8.69531
	26	60												118	129.5	0.159375	0.1405	35.4	47				6.5						7.41325								7.53594
	26	75												116	129.5	0.190318	0.1678	34.8	46				5.5						6.4229								6.54675
	26	90												116	129.5	0.190318	0.165	34.8	45				5.5						6.4075								6.54675
	26	120												117	129.5	0.174714	0.1473	35.1	45				3.5						4.01555								4.1115
	26	150												116	129.5	0.190318	0.1596	34.8	43				2.5						2.899								2.97579
	26	180												119	129.5	0.144293	0.1126	35.7	42				4.5						5.0067								5.14932
	26	210												118	129.5	0.159375	0.1244	35.4	44				3.5						3.9354								4.05781
	26	240												117	129.5	0.174714	0.1364	35.1	43				5.5						6.2502								6.46093
	26	300												116	129.5	0.190318	0.1486	34.8	45	35.5	44.18		4.5						5.1687	140	3.98945						5.35643
LiO 4331	27	0					2	68	32					135	135	0	0	40.5	44				0				40.8	1.36	0			0		0	1	0	0
	27	10												129	135	0.0781708	0.0744	38.7	38.5				0.5						0.5372								0.539085
	27	20												126	135	0.120048	0.113	37.8	39				2.5						2.7825								2.80012
	27	30												123	135	0.163968	0.1535	36.9	41				6.5						7.49775								7.56579
	27	40												123	135	0.163968	0.1511	36.9	45				5.5						6.33105								6.40182
	27	50												124	135	0.149092	0.1342	37.2	44				5.5						6.2381								6.32001
	27	60												123	135	0.163968	0.1462	36.9	44				5.5						6.3041								6.40182
	27	75												125	135	0.134454	0.1152	37.5	44				6.5						7.2488								7.37395
	27	90												128	135	0.0919118	0.0716	38.4	45				7.5						8.037								8.18934
	27	120												126	135	0.120048	0.0964	37.8	46				4.5						4.9338								5.04022
	27	150												128	135	0.0919118	0.0669	38.4	43				5.5						5.86795								6.00551
	27	180												128	135	0.0919118	0.0645	38.4	44				3.5						3.72575								3.82169
	27	210												129	135	0.0781708	0.049	38.7	42				4.5						4.7205								4.85177
	27	240												127	135	0.105869	0.0731	38.1	43				2.5						2.68275								2.76467
	27	300												127	135	0.105869	0.0707	38.1	41	37.8	42.8		1.5						1.60605	140	3.72702						1.6588
LiO 4401	28	0					2	65	23					131	131	0	0	39.3	40				0				39	1.3	0			0		0	1	0	0
	28	10												125	131	0.0790774	0.0755	37.5	40				4						4.302								4.31631
	28	20												120	131	0.151016	0.1438	36	44				6						6.8628								6.9061
	28	30												115	131	0.22921	0.2179	34.5	46				7						8.5253								8.60447
	28	40												115	131	0.22921	0.2154	34.5	47				6						7.2924								7.37526
	28	50												115	131	0.22921	0.2129	34.5	46				8						9.7032								9.83368
	28	60												114	131	0.245672	0.2264	34.2	48				8						9.8112								9.96537
	28	75												116	131	0.213032	0.1921	34.8	48				5						5.9605								6.06516
	28	90												116	131	0.213032	0.1895	34.8	45				8						9.516								9.70425
	28	120												119	131	0.166129	0.1416	35.7	48				7						7.9912								8.1629
	28	150												119	131	0.166129	0.1391	35.7	47				7						7.9737								8.1629
	28	180												120	131	0.151016	0.1221	36	47				7						7.8547								8.05711
	28	210												119	131	0.166129	0.1341	35.7	47				6						6.8046								6.99677
	28	240												121	131	0.136153	0.1029	36.3	46				6						6.6174								6.81692
	28	300												120	131	0.151016	0.1146	36	46	35.4	46.07		5						5.573	140	4.16657						5.75508
LiO 4402	29	0					1	76	33					124	124	0	0	37.2	45				0				45.6	1.52	0			0		0	1	0	0
	29	10												121	124	0.0394799	0.0376	36.3	37				1						1.0376								1.03948
	29	20												119	124	0.0669057	0.063	35.7	38				3						3.189								3.20072
	29	30												116	124	0.109818	0.1038	34.8	40				6						6.6228								6.65891
	29	40												117	124	0.0952692	0.0873	35.1	43				5						5.4365								5.47635
	29	50												115	124	0.124619	0.1144	34.5	42				6						6.6864								6.74772
	29	60												117	124	0.0952692	0.0832	35.1	43				6						6.4992								6.57162
	29	75												116	124	0.109818	0.0955	34.8	43				5						5.4775								5.54909
	29	90												116	124	0.109818	0.0935	34.8	42				5						5.4675								5.54909
	29	120												117	124	0.0952692	0.077	35.1	42				5						5.385								5.47635
	29	150												116	124	0.109818	0.0893	34.8	42				4						4.3572								4.43927
	29	180												116	124	0.109818	0.0872	34.8	41				3						3.2616								3.32945
	29	210												116	124	0.109818	0.0852	34.8	40				4						4.3408								4.43927
	29	240												117	124	0.0952692	0.0688	35.1	41				4						4.2752								4.38108
	29	300												117	124	0.0952692	0.0668	35.1	41	35.06	41.07		5						5.334	140	3.73392						5.47635
LiO 4619	30	0					2	68	63					136.5	136.5	0	0	40.95	42				0				40.8	1.36	0			0		0	1	0	0
	30	10												132	136.5	0.0577323	0.0539	39.6	32				3						3.1617								3.1732
	30	20												127	136.5	0.126678	0.1186	38.1	35				6						6.7116								6.76007
	30	30												121	136.5	0.216933	0.2036	36.3	38				9						10.8324								10.9524
	30	40												121	136.5	0.216933	0.2012	36.3	41				8						9.6096								9.73547
	30	50												122	136.5	0.201274	0.1836	36.6	40				7						8.2852								8.40892
	30	60												122	136.5	0.201274	0.1811	36.6	39				8						9.4488								9.61019
	30	75												122	136.5	0.201274	0.1787	36.6	40				9						10.6083								10.8115
	30	90												121	136.5	0.216933	0.1912	36.3	41				8						9.5296								9.73547
	30	120												124	136.5	0.170714	0.1445	37.2	40				7						8.0115								8.195
	30	150												125	136.5	0.1558	0.1278	37.5	39				8						9.0224								9.2464
	30	180												125	136.5	0.1558	0.1254	37.5	40				7						7.8778								8.0906
	30	210												126	136.5	0.141123	0.109	37.8	39				8						8.872								9.12899
	30	240												128	136.5	0.112458	0.0793	38.4	40				8						8.6344								8.89966
	30	300												128	136.5	0.112458	0.0769	38.4	40	37.4	38.85		6						6.4614	140	3.40481						6.67475
Burns 1	31	0					1	88	46					117.5	117.5	0	0	35.25	24				0				42.2	1.40667	0			1		0	3	0	0
	31	10												116	117.5	0.0199707	0.0241166	34.8	27				3						3.07235								3.05991
	31	20												116	117.5	0.0199707	0.0380112	34.8	30				6						6.22807								6.11982
	31	30												112	117.5	0.0758411	0.0731554	33.6	31				7						7.51209								7.53089
	31	40												110	117.5	0.1053	0.107299	33	29				5						5.5365								5.5265
	31	50												110	117.5	0.1053	0.10541	33	30				6						6.63246								6.6318
	31	60												109	117.5	0.120435	0.113645	32.7	29				5						5.56822								5.60217
	31	75												108	117.5	0.13585	0.137055	32.4	29				5						5.68527								5.67925
	31	90												108	117.5	0.13585	0.135137	32.4	28				4						4.54055								4.5434
	31	120												106	117.5	0.167553	0.154601	31.8	28				4						4.61841								4.67021
	31	150												107	117.5	0.151553	0.141911	32.1	28				4						4.56764								4.60621
	31	180												106	117.5	0.167553	0.150748	31.8	28				4						4.60299								4.67021
	31	210												103	117.5	0.217416	0.182292	30.9	28				4						4.72917								4.86966
	31	240												107	117.5	0.151553	0.136248	32.1	29				5						5.68124								5.75777
	31	300												109	117.5	0.120435	0.0971421	32.7	29	32.7	28.78		5						5.48571	140	2.71165						5.60217
Burns 2	32	0					2	80	75					111	111	0	0	33.3	21.5				0				48	1.6	0			1		0	3	0	0
	32	10												107	111	0.0560467	0.0470019	32.1	24				2.5						2.6175								2.64012
	32	20												102	111	0.132287	0.11207	30.6	28				6.5						7.22846								7.35986
	32	30												98	111	0.19888	0.188553	29.4	30				8.5						10.1027								10.1905
	32	40												96	111	0.234258	0.227959	28.8	30				8.5						10.4377								10.4912
	32	50												95	111	0.252505	0.238466	28.5	29				7.5						9.28849								9.39379
	32	60												96	111	0.234258	0.206207	28.8	29				7.5						9.04655								9.25693
	32	75												97	111	0.216387	0.189332	29.1	29				7.5						8.91999								9.1229
	32	90												98	111	0.19888	0.158312	29.4	29				7.5						8.68734								8.9916
	32	120												99	111	0.181727	0.12796	29.7	30				8.5						9.58766								10.0447
	32	150												100	111	0.164918	0.114409	30	30				8.5						9.47247								9.9018
	32	180												102	111	0.132287	0.0745064	30.6	30				8.5						9.1333								9.62444
	32	210												102	111	0.132287	0.0722451	30.6	30				8.5						9.11408								9.62444
	32	240												101	111	0.148441	0.0964685	30.3	29				7.5						8.22351								8.6133
	32	300												103	111	0.116447	0.0729279	30.9	29	29.9	29		7.5						8.04696	140	2.84606						8.37335
Burns 3	33	0					1	100	56					133.5	133.5	0	0	40.05	33.5				0				60	2	0			1		0	3	0	0
	33	10												122	133.5	0.157235	0.155158	36.6	34				0.5						0.577579								0.578617
	33	20												118	133.5	0.219109	0.231058	35.4	38				4.5						5.53976								5.48599
	33	30												114	133.5	0.285325	0.292349	34.2	41				7.5						9.69262								9.63994
	33	40												114	133.5	0.285325	0.290596	34.2	40				6.5						8.38887								8.35462
	33	50												114	133.5	0.285325	0.288844	34.2	41				7.5						9.66633								9.63994
	33	60												114	133.5	0.285325	0.287091	34.2	40				6.5						8.36609								8.35462
	33	75												115	133.5	0.26834	0.292176	34.5	39				5.5						7.10697								6.97587
	33	90												113	133.5	0.302612	0.293338	33.9	39				5.5						7.11336								7.16437
	33	120												113	133.5	0.302612	0.291585	33.9	38				4.5						5.81213								5.86175
	33	150												115	133.5	0.26834	0.267401	34.5	36				2.5						3.1685								3.17085
	33	180												118	133.5	0.219109	0.214494	35.4	37				3.5						4.25073								4.26688
	33	210												122	133.5	0.157235	0.173006	36.6	42				8.5						9.97055								9.8365
	33	240												125	133.5	0.113428	0.107445	37.5	40				6.5						7.19839								7.23728
	33	300												119	133.5	0.203251	0.198995	35.7	37	35.06	38.7		3.5						4.19648	140	3.51845						4.21138
Burns 4	34	0					1	95	28					103.5	103.5	0	0	31.05	25				0				57	1.9	0			1		0	3	0	0
	34	10												98	103.5	0.0813959	0.0670141	29.4	28				3						3.20104								3.24419
	34	20												96	103.5	0.113307	0.118259	28.8	32				7						7.82781								7.79315
	34	30												92	103.5	0.181291	0.181135	27.6	35				10						11.8113								11.8129
	34	40												90	103.5	0.217549	0.205689	27	35				10						12.0569								12.1755
	34	50												90	103.5	0.217549	0.204033	27	34				9						10.8363								10.9579
	34	60												91	103.5	0.199221	0.189164	27.3	35				10						11.8916								11.9922
	34	75												95	103.5	0.129766	0.105374	28.5	36				11						12.1591								12.4274
	34	90												98	103.5	0.0813959	0.0699743	29.4	36				11						11.7697								11.8954
	34	120												100	103.5	0.0507614	0.0324539	30	37				12						12.3894								12.6091
	34	150												95	103.5	0.129766	0.115688	28.5	35				10						11.1569								11.2977
	34	180												93	103.5	0.163747	0.138012	27.9	33				8						9.1041								9.30997
	34	210												93	103.5	0.163747	0.136378	27.9	33				8						9.09102								9.30997
	34	240												93	103.5	0.163747	0.134744	27.9	34				9						10.2127								10.4737
	34	300												96	103.5	0.113307	0.0826635	28.8	33	28.3	34		8						8.66131	140	3.41292						8.90645
Burns 5	35	0					1	90	75					96.5	96.5	0	0	28.95	21.5				0				54	1.8	0			1		0	3	0	0
	35	10												94	96.5	0.0374324	0.022046	28.2	27				5.5						5.62125								5.70588
	35	20												93	96.5	0.0529689	0.0457685	27.9	25				3.5						3.66019								3.68539
	35	30												90	96.5	0.10165	0.0787698	27	30				8.5						9.16954								9.36402
	35	40												88	96.5	0.135948	0.116747	26.4	28				6.5						7.25885								7.38366
	35	50												87	96.5	0.153688	0.127739	26.1	28				6.5						7.3303								7.49897
	35	60												87	96.5	0.153688	0.125916	26.1	27				5.5						6.19254								6.34528
	35	75												88	96.5	0.135948	0.109698	26.4	28				6.5						7.21304								7.38366
	35	90												88	96.5	0.135948	0.107876	26.4	27.5				6						6.64725								6.81569
	35	120												88	96.5	0.135948	0.121204	26.4	27				5.5						6.16662								6.24771
	35	150												88	96.5	0.135948	0.10423	26.4	27				5.5						6.07327								6.24771
	35	180												92	96.5	0.0688431	0.0400318	27.6	29				7.5						7.80024								8.01632
	35	210												91	96.5	0.0850662	0.0496433	27.3	28				6.5						6.82268								7.05293
	35	240												91	96.5	0.0850662	0.0478456	27.3	28				6.5						6.811								7.05293
	35	300												92	96.5	0.0688431	0.0346778	27.6	27	26.9	27.6		5.5						5.69073	140	2.82458						5.87864
Burns 6	36	0					1	100	27					137.5	137.5	0	0	41.25	29				0				60	2	0			1		0	3	0	0
	36	10												133	137.5	0.0575908	0.074261	39.9	33				4						4.29704								4.23036
	36	20												128	137.5	0.12633	0.132979	38.4	35				6						6.79788								6.75798
	36	30												126	137.5	0.155353	0.167994	37.8	39				10						11.6799								11.5535
	36	40												125	137.5	0.170213	0.175516	37.5	37				8						9.40413								9.3617
	36	50												127	137.5	0.140727	0.173856	38.1	38				9						10.5647								10.2665
	36	60												124	137.5	0.185312	0.181321	37.2	37				8						9.45057								9.4825
	36	75												124	137.5	0.185312	0.177885	37.2	36				7						8.24519								8.29719
	36	90												125	137.5	0.170213	0.166668	37.5	38				9						10.5								10.5319
	36	120												129	137.5	0.112156	0.110535	38.7	39				10						11.1053								11.1216
	36	150												127	137.5	0.140727	0.163141	38.1	39				10						11.6314								11.4073
	36	180												125	137.5	0.170213	0.161156	37.5	37				8						9.28925								9.3617
	36	210												125	137.5	0.170213	0.159348	37.5	36				7						8.11544								8.19149
	36	240												127	137.5	0.140727	0.157687	38.1	38	38	37.1		9						10.4192	140	3.22028						10.2665
Burns 7	37	0					1	100	50					96	96	0	0	28.8	16				0				60	2	0			1		0	3	0	0
	37	10												95	96	0.0147842	0.0134538	28.5	19				3						3.04036								3.04435
	37	20												92	96	0.061065	0.0593206	27.6	21				5						5.2966								5.30532
	37	30												89	96	0.110466	0.108288	26.7	23				7						7.75801								7.77326
	37	40												91	96	0.07717	0.0822829	27.3	24				8						8.65826								8.61736
	37	50												90	96	0.093633	0.0778407	27	24				8						8.62273								8.74906
	37	60												94	96	0.0298829	0.0303846	28.2	24				8						8.24308								8.23906
	37	75												89	96	0.110466	0.0998001	26.7	23				7						7.6986								7.77326
	37	90												90	96	0.093633	0.100589	27	23				7						7.70413								7.65543
	37	120												89	96	0.110466	0.11123	26.7	23				7						7.77861								7.77326
	37	150												89	96	0.110466	0.109523	26.7	22				6						6.65714								6.6628
	37	180												89	96	0.110466	0.107816	26.7	22				6						6.6469								6.6628
	37	210												91	96	0.07717	0.0673756	27.3	22				6						6.40425								6.46302
	37	240												90	96	0.093633	0.0775327	27	23				7						7.54273								7.65543
	37	300												95	96	0.0147842	0.00545183	28.5	24	27.27	22.64		8						8.04361	140	2.30525						8.11827
Burns 8	38	0					1	115	31					105	105	0	0	31.5	22.5				0				69	2.3	0			1		0	3	0	0
	38	10												102	105	0.0429369	0.0405437	30.6	27				4.5						4.68245								4.69322
	38	20												99	105	0.088476	0.0859854	29.7	30				7.5						8.14489								8.16357
	38	30												95	105	0.153669	0.162353	28.5	34				11.5						13.3671								13.2672
	38	40												95	105	0.153669	0.160728	28.5	33				10.5						12.1876								12.1135
	38	50												95	105	0.153669	0.143005	28.5	32				9.5						10.8585								10.9599
	38	60												95	105	0.153669	0.173555	28.5	33				10.5						12.3223								12.1135
	38	75												93	105	0.188368	0.179218	27.9	32				9.5						11.2026								11.2895
	38	90												95	105	0.153669	0.136791	28.5	32				9.5						10.7995								10.9599
	38	120												93	105	0.188368	0.175934	27.9	33				10.5						12.3473								12.4779
	38	150												94	105	0.170834	0.161817	28.2	31				8.5						9.87545								9.95209
	38	180												92	105	0.206284	0.201878	27.6	31				8.5						10.216								10.2534
	38	210												94	105	0.170834	0.158603	28.2	31				8.5						9.84812								9.95209
	38	240												93	105	0.188368	0.169419	27.9	32				9.5						11.1095								11.2895
	38	300												93	105	0.188368	0.167794	27.9	32	28.45	31.64		9.5						11.094	140	3.16938						11.2895
Burns 9	39	0					2	105	40					123	123	0	0	36.9	30				0				63	2.1	0			1		0	3	0	0
	39	10												119	123	0.0532701	0.053414	35.7	32				2						2.10683								2.10654
	39	20												115	123	0.110246	0.122051	34.5	36				6						6.73231								6.66148
	39	30												111	123	0.171328	0.177998	33.3	38				8						9.42398								9.37063
	39	40												114	123	0.125115	0.127933	34.2	38				8						9.02347								9.00092
	39	50												111	123	0.171328	0.156366	33.3	38				8						9.25093								9.37063
	39	60												111	123	0.171328	0.154368	33.3	37				7						8.08058								8.1993
	39	75												112	123	0.155649	0.140299	33.6	37				7						7.98209								8.08954
	39	90												110	123	0.187293	0.176558	33	36				6						7.05935								7.12376
	39	120												113	123	0.140247	0.143348	33.9	39				9						10.2901								10.2622
	39	150												113	123	0.140247	0.124285	33.9	40				10						11.2429								11.4025
	39	180												110	123	0.187293	0.135427	33	40				10						11.3543								11.8729
	39	210												111	123	0.171328	0.123248	33.3	36				6						6.73949								7.02797
	39	240												108	123	0.220109	0.152427	32.4	38				8						9.21942								9.76087
	39	300												114	123	0.125115	0.106677	34.2	39	33.69	37.42		9						9.96009	140	3.47385						10.126
Burns 10	40	0					2	73	50					103	103	0	0	30.9	22				0				43.8	1.46	0			1		0	3	0	0
	40	10												99	103	0.0584718	0.0417346	29.7	25				3						3.1252								3.17542
	40	20												96	103	0.105523	0.102473	28.8	27				5						5.51236								5.52762
	40	30												92	103	0.173032	0.147867	27.6	30				8						9.18294								9.38426
	40	40												93	103	0.155611	0.133117	27.9	30				8						9.06493								9.24488
	40	50												92	103	0.173032	0.142973	27.6	29				7						8.00081								8.21123
	40	60												93	103	0.155611	0.128275	27.9	29				7						7.89793								8.08927
	40	75												93	103	0.155611	0.123651	27.9	30				8						8.98921								9.24488
	40	90												93	103	0.155611	0.121217	27.9	29				7						7.84852								8.08927
	40	120												92	103	0.173032	0.130944	27.6	30				8						9.04755								9.38426
	40	150												93	103	0.155611	0.116376	27.9	29				7						7.81463								8.08927
	40	180												90	103	0.209037	0.151074	27	29				7						8.05752								8.46326
	40	210												95	103	0.121868	0.0881852	28.5	30				8						8.70548								8.97494
	40	240												94	103	0.13856	0.097302	28.2	29				7						7.68111								7.96992
	40	300												91	103	0.190837	0.130963	27.3	29	28	28.9		7						7.91674	140	2.91312						8.33586
Burns 11	41	0					1	83	35					144.5	145	0.00612426	0	43.35	25.5				0				49.8	1.66	0			1		0	3	0	0
	41	10												140	145	0.0632111	0.062805	42	30				4.5						4.78262								4.78445
	41	20												136	145	0.117126	0.110299	40.8	33				7.5						8.32724								8.37845
	41	30												133	145	0.159691	0.133358	39.9	35				9.5						10.7669								11.0171
	41	40												133	145	0.159691	0.131416	39.9	34				8.5						9.61703								9.85738
	41	50												122	145	0.333672	0.251497	36.6	34				8.5						10.6377								11.3362
	41	60												130	145	0.204221	0.172629	39	34				8.5						9.96735								10.2359
	41	75												129	145	0.219524	0.17794	38.7	33				7.5						8.83455								9.14643
	41	90												129	145	0.219524	0.194934	38.7	32				6.5						7.76707								7.92691
	41	120												133	145	0.159691	0.101953	39.9	32				6.5						7.16269								7.53799
	41	150												131	145	0.189151	0.135451	39.3	32				6.5						7.38043								7.72948
	41	180												134	145	0.145291	0.0899658	40.2	34				8.5						9.26471								9.73498
	41	210												132	145	0.174309	0.141359	39.6	32				6.5						7.41884								7.63301
	41	240												131	145	0.189151	0.148083	39.3	33				7.5						8.61062								8.91863
	41	300												130	145	0.204221	0.154925	39	31	39.5	32.8		5.5						6.35209	140	2.77816						6.62321
Burns 12	42	0					1	63	37					117	117	0	0	35.1	26.5				0				37.8	1.26	0			1		0	3	0	0
	42	10												112	117	0.0687871	0.0392514	33.6	29				2.5						2.59813								2.67197
	42	20												113	117	0.0545427	0.0443259	33.9	30				3.5						3.65514								3.6909
	42	30												108	117	0.128403	0.124558	32.4	32				5.5						6.18507								6.20621
	42	40												109	117	0.113089	0.128948	32.7	31				4.5						5.08026								5.0089
	42	50												110	117	0.0980529	0.0831802	33	32				5.5						5.95749								6.03929
	42	60												105	117	0.176095	0.149952	31.5	32				5.5						6.32474								6.46852
	42	75												109	117	0.113089	0.137242	32.7	32				5.5						6.25483								6.12199
	42	90												107	117	0.144003	0.156229	32.1	32				5.5						6.35926								6.29202
	42	120												107	117	0.144003	0.13703	32.1	31				4.5						5.11664								5.14801
	42	150												108	117	0.128403	0.141108	32.4	32				5.5						6.27609								6.20621
	42	180												109	117	0.113089	0.128431	32.7	31				4.5						5.07794								5.0089
	42	210												109	117	0.113089	0.126203	32.7	32				5.5						6.19412								6.12199
	42	240												110	117	0.0980529	0.097378	33	32				5.5						6.03558								6.03929
	42	300												110	117	0.0980529	0.0951825	33	32	32.7	31.4		5.5						6.0235	140	2.95851						6.03929
Burns 13	43	0					1	130	41					99.5	100	0.00717875	0	29.85	18				0				78	2.6	0			1		0	3	0	0
	43	10												96	100	0.0595238	0.0477246	28.8	22				4						4.1909								4.2381
	43	20												94	100	0.0911854	0.0838014	28.2	25				7						7.58661								7.6383
	43	30												91	100	0.141287	0.133759	27.3	28				10						11.3376								11.4129
	43	40												89	100	0.176565	0.173793	26.7	27				9						10.5641								10.5891
	43	50												90	100	0.15873	0.143376	27	27				9						10.2904								10.4286
	43	60												90	100	0.15873	0.157745	27	27				9						10.4197								10.4286
	43	75												91	100	0.141287	0.126536	27.3	27				9						10.1388								10.2716
	43	90												89	100	0.176565	0.166304	26.7	27				9						10.4967								10.5891
	43	120												90	100	0.15873	0.136072	27	27				9						10.2246								10.4286
	43	150												89	100	0.176565	0.1792	26.7	26				8						9.4336								9.41252
	43	180												87	100	0.213465	0.204741	26.1	25				7						8.43319								8.49425
	43	210												91	100	0.141287	0.150321	27.3	26				8						9.20256								9.1303
	43	240												91	100	0.141287	0.133264	27.3	25				7						7.93285								7.98901
	43	300												91	100	0.141287	0.11625	27.3	27	27.2	26.1		9						10.0462	140	2.66011						10.2716
Burns 14	44	0					1	87	44					130	130	0	0	39	23.5				0				52.2	1.74	0			1		0	3	0	0
	44	10												124	130	0.0793231	0.0767919	37.2	27				3.5						3.76877								3.77763
	44	20												121	130	0.121935	0.11853	36.3	30				6.5						7.27044								7.29258
	44	30												118	130	0.166713	0.162378	35.4	32				8.5						9.88021								9.91706
	44	40												116	130	0.197852	0.180468	34.8	34				10.5						12.3949								12.5774
	44	50												114	130	0.230083	0.199226	34.2	32				8.5						10.1934								10.4557
	44	60												115	130	0.213828	0.204612	34.5	32				8.5						10.2392								10.3175
	44	75												114	130	0.230083	0.211447	34.2	32				8.5						10.2973								10.4557
	44	90												114	130	0.230083	0.2095	34.2	32				8.5						10.2808								10.4557
	44	120												113	130	0.246627	0.21824	33.9	31				7.5						9.1368								9.3497
	44	150												112	130	0.263466	0.227153	33.6	31				7.5						9.20365								9.476
	44	180												114	130	0.230083	0.18601	34.2	31				7.5						8.89507								9.22563
	44	210												110	130	0.298063	0.245465	33	31				7.5						9.34099								9.73547
	44	240												112	130	0.263466	0.221312	33.6	30				6.5						7.93853								8.21253
	44	300												118	130	0.166713	0.123324	35.4	30	34.6	31.07		6.5						7.30161	140	2.84477						7.58363
Burns 15	45	0					1	116.5	42					94	94	0	0	28.2	23				0				69.9	2.33	0			1		0	3	0	0
	45	10												91	94	0.0459151	0.0507559	27.3	29				6						6.30454								6.27549
	45	20												88	94	0.0949607	0.099886	26.4	32				9						9.89897								9.85465
	45	30												86	94	0.129559	0.123906	25.8	32				9						10.1151								10.166
	45	40												87	94	0.112061	0.109481	26.1	31				8						8.87585								8.89649
	45	50												88	94	0.0949607	0.110169	26.4	32				9						9.99152								9.85465
	45	60												87	94	0.112061	0.121367	26.1	31				8						8.97094								8.89649
	45	75												86	94	0.129559	0.116352	25.8	31				8						8.93082								9.03647
	45	90												85	94	0.147468	0.127944	25.5	32				9						10.1515								10.3272
	45	120												87	94	0.112061	0.115398	26.1	32				9						10.0386								10.0085
	45	150												88	94	0.0949607	0.0865132	26.4	31				8						8.69211								8.75969
	45	180												88	94	0.0949607	0.0849895	26.4	32				9						9.76491								9.85465
	45	210												87	94	0.112061	0.110729	26.1	32				9						9.99656								10.0085
	45	240												87	94	0.112061	0.0943956	26.1	31				8						8.75516								8.89649
	45	300												87	94	0.112061	0.0928718	26.1	32	26.19	31.4		9						9.83585	140	3.24469						10.0085
OKAL 1	46	0					1	62	47					140.5	140.5	0	0	42.15	39				0				37.2	1.24	0			0		0	4	0	0
	46	10												137	140.5	0.0441615	0.0251	41.1	43				4						4.1004								4.17665
	46	20												133	140.5	0.0974779	0.0444	39.9	42				3						3.1332								3.29243
	46	30												130	140.5	0.139618	0.0925	39	44				5						5.4625								5.69809
	46	40												128	140.5	0.168809	0.0993	38.4	44				5						5.4965								5.84405
	46	50												128	140.5	0.168809	0.0918	38.4	43				4						4.3672								4.67524
	46	60												132	140.5	0.111312	0.0562	39.6	45				6						6.3372								6.66787
	46	75												132	140.5	0.111312	0.0766	39.6	45				6						6.4596								6.66787
	46	90												130	140.5	0.139618	0.0978	39	43				4						4.3912								4.55847
	46	120												129	140.5	0.154101	0.1196	38.7	41				2						2.2392								2.3082
	46	150												129	140.5	0.154101	0.0972	38.7	41				2						2.1944								2.3082
	46	180												126	140.5	0.198927	0.1042	37.8	44				5						5.521								5.99464
	46	210												123	140.5	0.24594	0.0966	36.9	41				2						2.1932								2.49188
	46	240												120	140.5	0.295304	0.0889	36	40				1						1.0889								1.2953
	46	259												122	140.5	0.262125	0.0669	36.6	41	38.6	42.6		2						2.1338	540	14.1245						2.52425
OKAL 2	47	0					0	91	24					126.5	126.5	0	0	37.95	36				0				54.6	1.82	0			0		0	4	0	0
	47	10												124	126.5	0.032492	0.0361	37.2	38				2						2.0722								2.06498
	47	20												122	126.5	0.0594444	0.0808	36.6	39				3						3.2424								3.17833
	47	30												118	126.5	0.11609	0.114	35.4	43				7						7.798								7.81263
	47	40												117	126.5	0.130857	0.1343	35.1	42				6						6.8058								6.78514
	47	50												117	126.5	0.130857	0.1261	35.1	41				5						5.6305								5.65428
	47	60												119	126.5	0.101572	0.0629	35.7	42				6						6.3774								6.60943
	47	75												117	126.5	0.130857	0.0549	35.1	41				5						5.2745								5.65428
	47	90												115	126.5	0.16116	0.0735	34.5	40				4						4.294								4.64464
	47	120												113	126.5	0.192537	0.079	33.9	41				5						5.395								5.96268
	47	150												114	126.5	0.176711	0.0708	34.2	41				5						5.354								5.88355
	47	180												113	126.5	0.192537	0.104	33.9	40				4						4.416								4.77015
	47	210												113	126.5	0.192537	0.1387	33.9	43				7						7.9709								8.34776
	47	240												113	126.5	0.192537	0.1751	33.9	42				6						7.0506								7.15522
	47	300												114	126.5	0.176711	0.1367	34.2	40	34.9	40.9		4						4.5468	740	19.7032						4.70684
OKAL 3	49	0					1	55	56					118	118	0	0	35.4	34.5				0				33	1.1	0			0		0	4	0	0
	49	10												117	118	0.0132307	0.0099	35.1	37				2.5						2.52475								2.53308
	49	20												113	118	0.068495	0.0614	33.9	40				5.5						5.8377								5.87672
	49	30												109	118	0.127815	0.1167	32.7	41				6.5						7.25855								7.3308
	49	40												109	118	0.127815	0.1133	32.7	41				6.5						7.23645								7.3308
	49	50												108	118	0.143332	0.1251	32.4	42				7.5						8.43825								8.57499
	49	60												109	118	0.127815	0.1064	32.7	40				5.5						6.0852								6.20299
	49	75												109	118	0.127815	0.1029	32.7	40				5.5						6.06595								6.20299
	49	90												110	118	0.112581	0.0846	33	39				4.5						4.8807								5.00661
	49	120												110	118	0.112581	0.0811	33	41				6.5						7.02715								7.23178
	49	150												112	118	0.0829279	0.0489	33.6	41				6.5						6.81785								7.03903
	49	180												113	118	0.068495	0.0316	33.9	42				7.5						7.737								8.01371
	49	210												110	118	0.112581	0.0706	33	40				5.5						5.8883								6.1192
	49	240												110	118	0.112581	0.0671	33	41				6.5						6.93615								7.23178
	49	300												111	118	0.0976208	0.0494	33.3	41	33.2	40.4		6.5						6.8211	240	6.47693						7.13454
OKAL 4	50	0					1	80	65					136.5	136.5	0	0	40.95	35.5				0				48	1.6	0			0		0	4	0	0
	50	10												131	136.5	0.0711003	0.0567	39.3	38				2.5						2.64175								2.67775
	50	20												132	136.5	0.0577323	0.0298	39.6	40				4.5						4.6341								4.7598
	50	30												129	136.5	0.0984581	0.0552	38.7	43				7.5						7.914								8.23844
	50	40												128	136.5	0.112458	0.0545	38.4	44				8.5						8.96325								9.45589
	50	50												126	136.5	0.141123	0.0672	37.8	43				7.5						8.004								8.55843
	50	60												127	136.5	0.126678	0.0397	38.1	41				5.5						5.71835								6.19673
	50	75												124	136.5	0.170714	0.0657	37.2	42				6.5						6.92705								7.60964
	50	90												124	136.5	0.170714	0.0514	37.2	40				4.5						4.7313								5.26821
	50	120												127	136.5	0.126678	-0.0019	38.1	41				5.5						5.48955								6.19673
	50	150												126	136.5	0.141123	-0.0034	37.8	41				5.5						5.4813								6.27618
	50	180												120	136.5	0.232854	0.0614	36	41				5.5						5.8377								6.78069
	50	210												131	136.5	0.0711003	-0.0906	39.3	43				7.5						6.8205								8.03325
	50	240												125	136.5	0.1558	-0.0336	37.5	38				2.5						2.416								2.8895
	50	300												127	136.5	0.126678	-0.0718	38.1	41	38.08	41.1		5.5						5.1051	1140	29.012						6.19673
OKAL 5	51	0					1	73	51					128.5	128.5	0	0	38.55	35				0				43.8	1.46	0			0		0	4	0	0
	51	10												122	128.5	0.0867025	0.0805	36.6	39				4						4.322								4.34681
	51	20												118	128.5	0.144806	0.132	35.4	39				4						4.528								4.57922
	51	30												113	128.5	0.223219	0.203	33.9	40				5						6.015								6.1161
	51	40												117	128.5	0.159952	0.135	35.1	41				6						6.81								6.95971
	51	50												114	128.5	0.206986	0.1747	34.2	41				6						7.0482								7.24192
	51	60												114	128.5	0.206986	0.1685	34.2	41				6						7.011								7.24192
	51	75												114	128.5	0.206986	0.1623	34.2	40				5						5.8115								6.03493
	51	90												113	128.5	0.223219	0.1717	33.9	39				4						4.6868								4.89288
	51	120												109	128.5	0.29113	0.2303	32.7	39				4						4.9212								5.16452
	51	150												111	128.5	0.256563	0.1912	33.3	39				4						4.7648								5.02625
	51	180												112	128.5	0.239742	0.1691	33.6	39				4						4.6764								4.95897
	51	210												110	128.5	0.273689	0.1947	33	38				3						3.5841								3.82107
	51	240												113	128.5	0.223219	0.1414	33.9	37				2						2.2828								2.44644
	51	300												110	128.5	0.273689	0.182	33	38	34.07	39.3		3						3.546	440	11.4006						3.82107
OKAL 6	52	0					1	65	47					109	109	0	0	32.7	38.5				0				39	1.3	0			0		0	4	0	0
	52	10												104	109	0.0714367	0.0666	31.2	41				2.5						2.6665								2.67859
	52	20												101	109	0.117694	0.1079	30.3	44				5.5						6.09345								6.14732
	52	30												100	109	0.13373	0.1191	30	47				8.5						9.51235								9.6367
	52	40												100	109	0.13373	0.1144	30	44				5.5						6.1292								6.23551
	52	50												101	109	0.117694	0.0941	30.3	45				6.5						7.11165								7.26501
	52	60												100	109	0.13373	0.1051	30	46				7.5						8.28825								8.50297
	52	75												99	109	0.150089	0.1163	29.7	46				7.5						8.37225								8.62567
	52	90												99	109	0.150089	0.1116	29.7	45				6.5						7.2254								7.47558
	52	120												100	109	0.13373	0.0912	30	47				8.5						9.2752								9.6367
	52	150												100	109	0.13373	0.0865	30	47				8.5						9.23525								9.6367
	52	180												97	109	0.183821	0.1296	29.1	44				5.5						6.2128								6.51101
	52	210												97	109	0.183821	0.1249	29.1	46				7.5						8.43675								8.87866
	52	240												97	109	0.183821	0.1202	29.1	43				4.5						5.0409								5.32719
	52	300												98	109	0.166783	0.0994	29.4	45	29.85	45		6.5						7.1461	340	10.733						7.58409
OKAL 7	53	0					1	65	27					146	146	0	0	43.8	36.5				0				39	1.3	0			0		0	4	0	0
	53	10												129	146	0.234489	0.2313	38.7	40				3.5						4.30955								4.32071
	53	20												135	146	0.144985	0.1394	40.5	41				4.5						5.1273								5.15243
	53	30												131	146	0.203743	0.195	39.3	43				6.5						7.7675								7.82433
	53	40												129	146	0.234489	0.2227	38.7	43				6.5						7.94755								8.02418
	53	50												124	146	0.315693	0.3002	37.2	42				5.5						7.1511								7.23631
	53	60												130	146	0.218998	0.2019	39	43				6.5						7.81235								7.92349
	53	75												127	146	0.266203	0.2456	38.1	43				6.5						8.0964								8.23032
	53	90												128	146	0.250222	0.2271	38.4	44				7.5						9.20325								9.37667
	53	120												131	146	0.203743	0.1787	39.3	42				5.5						6.48285								6.62059
	53	150												132	146	0.18872	0.1613	39.6	42				5.5						6.38715								6.53796
	53	180												129	146	0.234489	0.2031	38.7	44				7.5						9.02325								9.25867
	53	210												125	146	0.298932	0.263	37.5	43				6.5						8.2095								8.44306
	53	240												125	146	0.298932	0.2601	37.5	43				6.5						8.19065								8.44306
	53	300												129	146	0.234489	0.1949	38.7	43	38.7	42.57		6.5						7.76685	240	6.2629						8.02418
OKAL 8	54	0					1	45	73					127.5	127.5	0	0	38.25	35.5				0				27	0.9	0			0		0	4	0	0
	54	10												124	127.5	0.0457098	0.0396	37.2	39				3.5						3.6386								3.65998
	54	20												121	127.5	0.0869943	0.0745	36.3	40				4.5						4.83525								4.89147
	54	30												119	127.5	0.115674	0.0966	35.7	42				6.5						7.1279								7.25188
	54	40												116	127.5	0.160547	0.1344	34.8	41				5.5						6.2392								6.38301
	54	50												116	127.5	0.160547	0.1282	34.8	42				6.5						7.3333								7.54356
	54	60												116	127.5	0.160547	0.122	34.8	43				7.5						8.415								8.7041
	54	75												116	127.5	0.160547	0.1159	34.8	41				5.5						6.13745								6.38301
	54	90												116	127.5	0.160547	0.1097	34.8	43				7.5						8.32275								8.7041
	54	120												113	127.5	0.207803	0.1485	33.9	40				4.5						5.16825								5.43512
	54	150												114	127.5	0.191775	0.1271	34.2	40				4.5						5.07195								5.36299
	54	180												113	127.5	0.207803	0.1359	33.9	40				4.5						5.11155								5.43512
	54	210												111	127.5	0.240727	0.1604	33.3	40				4.5						5.2218								5.58327
	54	240												111	127.5	0.240727	0.1541	33.3	40				4.5						5.19345								5.58327
	54	280												110	127.5	0.257637	0.1634	33	39	34.6	40.7		3.5						4.0719	340	9.05005						4.40173
OKAL 9	55	0					0	63	64					118.5	118.5	0	0	35.55	36				0				37.8	1.26	0			0		0	4	0	0
	55	10												115	118.5	0.0472223	0.0433	34.5	37				1						1.0433								1.04722
	55	20												111	118.5	0.104837	0.0967	33.3	41				5						5.4835								5.52419
	55	30												107	118.5	0.16676	0.1541	32.1	43				7						8.0787								8.16732
	55	40												106	118.5	0.182971	0.1661	31.8	42				6						6.9966								7.09782
	55	50												106	118.5	0.182971	0.1622	31.8	43				7						8.1354								8.28079
	55	60												105	118.5	0.19949	0.1744	31.5	42				6						7.0464								7.19694
	55	75												105	118.5	0.19949	0.1704	31.5	41				5						5.852								5.99745
	55	90												107	118.5	0.16676	0.1346	32.1	43				7						7.9422								8.16732
	55	120												107	118.5	0.16676	0.1307	32.1	43				7						7.9149								8.16732
	55	150												108	118.5	0.150849	0.1114	32.4	43				7						7.7798								8.05594
	55	180												109	118.5	0.13523	0.0925	32.7	43				7						7.6475								7.94661
	55	210												108	118.5	0.150849	0.1035	32.4	44				8						8.828								9.20679
	55	240												107	118.5	0.16676	0.1148	32.1	41				5						5.574								5.8338
	55	280												108	118.5	0.150849	0.0957	32.4	42	32.3	42		6						6.5742	290	8.24586						6.90509
OKAL 10	56	0					0	63	34					120	120	0	0	36	35				0				37.8	1.26	0			0		0	4	0	0
	56	10												117	120	0.0400641	0.0375	35.1	38				3						3.1125								3.12019
	56	20												110	120	0.142045	0.1364	33	40				5						5.682								5.71023
	56	30												106	120	0.206368	0.1977	31.8	43				8						9.5816								9.65094
	56	40												105	120	0.223214	0.2117	31.5	41				6						7.2702								7.33929
	56	50												108	120	0.173611	0.16	32.4	43				8						9.28								9.38889
	56	60												107	120	0.189836	0.1734	32.1	44				9						10.5606								10.7085
	56	75												107	120	0.189836	0.1708	32.1	44				9						10.5372								10.7085
	56	90												105	120	0.223214	0.2009	31.5	43				8						9.6072								9.78571
	56	120												107	120	0.189836	0.1655	32.1	43				8						9.324								9.51869
	56	150												106	120	0.206368	0.179	31.8	43				8						9.432								9.65094
	56	180												107	120	0.189836	0.1603	32.1	41				6						6.9618								7.13902
	56	210												106	120	0.206368	0.1737	31.8	41				6						7.0422								7.23821
	56	240												107	120	0.189836	0.155	32.1	41				6						6.93								7.13902
	56	300												111	120	0.126689	0.0912	33.3	43	32.3	42		8						8.7296	215	6.11331						9.01351
OKAL 11	57	0					1	68	56					132	132	0	0	39.6	39.5				0				40.8	1.36	0			0		0	4	0	0
	57	10												131	132	0.0126384	0.0087	39.3	40				0.5						0.50435								0.506319
	57	20												126	132	0.0788395	0.0706	37.8	42				2.5						2.6765								2.6971
	57	30												125	132	0.0927152	0.0803	37.5	46				6.5						7.02195								7.10265
	57	40												124	132	0.106815	0.0902	37.2	48				8.5						9.2667								9.40793
	57	50												121	132	0.150512	0.1291	36.3	48				8.5						9.59735								9.77935
	57	60												122	132	0.135707	0.1106	36.6	49				9.5						10.5507								10.7892
	57	75												119	132	0.180867	0.1505	35.7	43				3.5						4.02675								4.13303
	57	90												119	132	0.180867	0.1465	35.7	47				7.5						8.59875								8.8565
	57	120												120	132	0.165563	0.1276	36	45				5.5						6.2018								6.4106
	57	150												121	132	0.150512	0.109	36.3	45				5.5						6.0995								6.32781
	57	180												121	132	0.150512	0.1049	36.3	45				5.5						6.07695								6.32781
	57	210												120	132	0.165563	0.1153	36	45				5.5						6.13415								6.4106
	57	240												119	132	0.180867	0.1258	35.7	44				4.5						5.0661								5.3139
	57	300												120	132	0.165563	0.1071	36	41	36.6	44.85		1.5						1.66065	315	8.95699						1.74834
OKAL 12	58	0					1	70	34					130.5	130.5	0	0	39.15	35.5				0				42	1.4	0			0		0	4	0	0
	58	10												128	130.5	0.0320974	0.0285	38.4	39				3.5						3.59975								3.61234
	58	20												126	130.5	0.0586923	0.0513	37.8	40				4.5						4.73085								4.76412
	58	30												124	130.5	0.0861452	0.0748	37.2	42				6.5						6.9862								7.05994
	58	40												122	130.5	0.114498	0.0992	36.6	41				5.5						6.0456								6.12974
	58	50												121	130.5	0.129026	0.1098	36.3	43				7.5						8.3235								8.4677
	58	60												122	130.5	0.114498	0.0918	36.6	44				8.5						9.2803								9.47323
	58	75												120	130.5	0.143796	0.1168	36	43				7.5						8.376								8.57847
	58	90												120	130.5	0.143796	0.1131	36	43				7.5						8.34825								8.57847
	58	120												121	130.5	0.129026	0.095	36.3	42				6.5						7.1175								7.33867
	58	150												122	130.5	0.114498	0.0773	36.6	42				6.5						7.00245								7.24424
	58	180												122	130.5	0.114498	0.0736	36.6	41				5.5						5.9048								6.12974
	58	210												122	130.5	0.114498	0.0699	36.6	41				5.5						5.88445								6.12974
	58	240												121	130.5	0.129026	0.0801	36.3	43				7.5						8.10075								8.4677
	58	300												121	130.5	0.129026	0.0764	36.3	41	36.7	41.78		5.5						5.9202	340	8.99189						6.20964
OKAL 13	59	0					1	112	20					141.5	141.5	0	0	42.45	40.5				0				67.2	2.24	0			0		0	4	0	0
	59	10												142	141.5	-0.00611838	-0.0194	42.6	44				3.5						3.4321								3.47859
	59	20												134	141.5	0.0972548	0.0678	40.2	47				6.5						6.9407								7.13216
	59	30												130	141.5	0.153712	0.1081	39	50				9.5						10.5269								10.9603
	59	40												129	141.5	0.168374	0.1079	38.7	51				10.5						11.6329								12.2679
	59	50												129	141.5	0.168374	0.0936	38.7	51				10.5						11.4828								12.2679
	59	60												132	141.5	0.125056	0.0393	39.6	50				9.5						9.87335								10.688
	59	75												129	141.5	0.168374	0.0647	38.7	51				10.5						11.1793								12.2679
	59	90												130	141.5	0.153712	0.0373	39	45				4.5						4.66785								5.19171
	59	120												122	141.5	0.277734	0.1331	36.6	48				7.5						8.49825								9.58301
	59	150												124	141.5	0.245229	0.0899	37.2	48				7.5						8.17425								9.33921
	59	180												126	141.5	0.213755	0.0481	37.8	49				8.5						8.90885								10.3169
	59	210												126	141.5	0.213755	0.0336	37.8	45				4.5						4.6512								5.4619
	59	240												128	141.5	0.183265	-0.0064	38.4	46				5.5						5.4648								6.50796
	59	300												129	141.5	0.168374	-0.0331	38.7	49	38.78	48.1		8.5						8.21865	1340	39.4587						9.93118
OKAL 14	60	0					1	80	39					119	119	0	0	35.7	35				0				48	1.6	0			0		0	4	0	0
	60	10												117	119	0.0265848	0.0247	35.1	38				3						3.0741								3.07975
	60	20												113	119	0.0825775	0.0787	33.9	41				6						6.4722								6.49547
	60	30												111	119	0.112087	0.1062	33.3	43				8						8.8496								8.8967
	60	40												110	119	0.127244	0.1193	33	44				9						10.0737								10.1452
	60	50												109	119	0.14268	0.1328	32.7	42				7						7.9296								7.99876
	60	60												109	119	0.14268	0.1309	32.7	42				7						7.9163								7.99876
	60	75												111	119	0.112087	0.0987	33.3	43				8						8.7896								8.8967
	60	90												109	119	0.14268	0.127	32.7	43				8						9.016								9.14144
	60	120												109	119	0.14268	0.1251	32.7	42				7						7.8757								7.99876
	60	150												109	119	0.14268	0.1232	32.7	42				7						7.8624								7.99876
	60	180												109	119	0.14268	0.1213	32.7	42				7						7.8491								7.99876
	60	210												109	119	0.14268	0.1194	32.7	41				6						6.7164								6.85608
	60	240												107	119	0.174416	0.1486	32.1	40				5						5.743								5.87208
	60	300												111	119	0.112087	0.0858	33.3	41	33.06	41.7		6						6.5148	190	5.30366						6.67252
OKAL 15	61	0					1	80	56					129.5	129.5	0	0	38.85	35.5				0				48	1.6	0			0		0	4	0	0
	61	10												123	129.5	0.0864195	0.0847	36.9	37				1.5						1.62705								1.62963
	61	20												123	129.5	0.0864195	0.0831	36.9	39				3.5						3.79085								3.80247
	61	30												120	129.5	0.129463	0.1244	36	41				5.5						6.1842								6.21205
	61	40												120	129.5	0.129463	0.1227	36	43				7.5						8.42025								8.47097
	61	50												121	129.5	0.114878	0.1066	36.3	43				7.5						8.2995								8.36159
	61	60												122	129.5	0.100532	0.0908	36.6	45				9.5						10.3626								10.4551
	61	75												121	129.5	0.114878	0.1033	36.3	43				7.5						8.27475								8.36159
	61	90												121	129.5	0.114878	0.1017	36.3	44				8.5						9.36445								9.47646
	61	120												115	129.5	0.206193	0.1902	34.5	45				9.5						11.3069								11.4588
	61	150												117	129.5	0.174714	0.1575	35.1	45				9.5						10.9962								11.1598
	61	180												115	129.5	0.206193	0.1868	34.5	41				5.5						6.5274								6.63406
	61	210												115	129.5	0.206193	0.1852	34.5	43				7.5						8.889								9.04645
	61	240												117	129.5	0.174714	0.1526	35.1	40				4.5						5.1867								5.28621
	61	300												119	129.5	0.144293	0.1211	35.7	40	35.8	42.07		4.5						5.04495	190	5.1317						5.14932

## Sheet: History
Object	Timestamp	User	Object Name	Event	Description	Annotation
PatrickAlbumin10.Data.Original data half_life.Sheet1	2021.12.14 20:26:26 UTC	roberthahn	Worksheet	Object Created	Object Created \\Mac\Home\Desktop\Original data half-life.xls
